# Supplementary material for: A chromosome-level genome assembly of the spider mite Tetranychus piercei McGregor
Source: Sci Data. 2024 Apr 5;11:340. doi: 10.1038/s41597-024-03189-0 (PMC10997676; doi:10.1038/s41597-024-03189-0)
Supplement: Supplementary file 1 — Supplementary table [file 41597_2024_3189_MOESM1_ESM.xlsx]

## Sheet: Table S1
Table S1. Functional annotation of Tetranychus piercei proteins.
GeneID	InterPro	Pfam	CDD	SMART	SUPERFAMILY	Ontology term
tepie01g082050	IPR007587,IPR016024	PF04499	NA	NA	SSF48371	GO:0019903,GO:0043666
tepie01g082060	NA	NA	NA	NA	NA	NA
tepie01g082070	IPR003593,IPR010285,IPR025476,IPR027417	PF05970,PF14214	cd18809	SM00382	SSF52540	GO:0000723,GO:0003678,GO:0006281
tepie01g082080	IPR006029,IPR006202,IPR036719,IPR036734	PF02931,PF02932	cd19049	NA	SSF63712,SSF90112	GO:0005230,GO:0006811,GO:0016021
tepie01g082090	NA	NA	NA	NA	NA	NA
tepie01g082100	IPR000504,IPR035979	PF00076	NA	SM00360	SSF54928	GO:0003676,GO:0003723
tepie01g082110	IPR000557,IPR001715,IPR036872	PF00307,PF00402	cd00014	SM00033	SSF47576	GO:0005515
tepie01g082120	IPR002557,IPR036508	PF01607	NA	SM00494	SSF57625	GO:0005576,GO:0008061
tepie01g082130	IPR029058	PF02089	NA	NA	SSF53474	NA
tepie01g082140	IPR002842	PF01991	NA	NA	SSF160527	GO:0033178,GO:0046961,GO:1902600
tepie01g082150	IPR001245,IPR003961,IPR011009,IPR020635,IPR036116	PF00041,PF07714	cd00063	SM00060,SM00219	SSF49265,SSF56112,SSF63825	GO:0004672,GO:0004713,GO:0005515,GO:0006468
tepie01g082160	IPR001254,IPR009003	PF00089	cd00190	SM00020	SSF50494	GO:0004252,GO:0006508
tepie01g082170	IPR029058	PF02089	NA	NA	SSF53474	NA
tepie01g082180	IPR011012,IPR022775,IPR028565,IPR036168	PF00928,PF01217	cd14837	NA	SSF49447,SSF64356	NA
tepie01g082190	IPR001356,IPR009057	PF00046	cd00086	SM00389	SSF46689	GO:0003677
tepie01g082200	IPR028565,IPR036168	PF00928	NA	NA	SSF49447	NA
tepie01g082210	IPR001356,IPR009057	PF00046	cd00086	SM00389	SSF46689	GO:0003677
tepie01g082220	IPR001356,IPR009057	PF00046	cd00086	SM00389	SSF46689	GO:0003677
tepie01g082230	NA	NA	NA	NA	NA	NA
tepie01g082240	IPR000014,IPR003602,IPR013497,IPR023405,IPR035965	PF01131,PF14598	cd00130	SM00091,SM00437	SSF55785,SSF56712	GO:0003677,GO:0003916,GO:0006265
tepie01g082250	NA	NA	NA	NA	NA	NA
tepie01g082260	IPR009027,IPR020070	PF01281	NA	NA	SSF55658	NA
tepie01g082270	IPR001275,IPR036407	PF00751	cd14279	NA	SSF82927	GO:0006355,GO:0043565
tepie01g082280	IPR019334	PF10190	NA	NA	NA	NA
tepie01g082290	IPR005344	PF03661	NA	NA	NA	GO:0016021
tepie01g082300	IPR011990	NA	NA	NA	SSF48452	GO:0005515
tepie01g082310	IPR000210,IPR006652,IPR011333,IPR011705,IPR015915	PF00651,PF01344,PF07707	NA	SM00225,SM00612,SM00875	SSF117281,SSF54695	GO:0005515
tepie01g082320	IPR008915	PF02163	NA	NA	NA	GO:0004222,GO:0006508
tepie01g082330	IPR011990	NA	NA	NA	SSF48452	GO:0005515
tepie01g082340	IPR024326	PF12923	NA	NA	NA	NA
tepie01g082350	IPR000194,IPR003593,IPR004100,IPR027417,IPR036121	PF00006,PF02874	cd01133,cd18110,cd18115	SM00382	SSF47917,SSF50615,SSF52540	GO:0005524,GO:0046034,GO:1902600
tepie01g082360	NA	NA	NA	NA	NA	NA
tepie01g082370	IPR003782,IPR036249	PF02630	cd02968	NA	SSF52833	NA
tepie01g082380	IPR000533	PF12718	NA	NA	SSF57997	NA
tepie01g082390	IPR000533	PF00261	NA	NA	SSF57997	NA
tepie01g082400	IPR003386,IPR029058	PF02450	NA	NA	SSF53474	GO:0006629,GO:0008374
tepie01g082410	IPR009286	PF06090	NA	NA	NA	GO:0005524,GO:0035299
tepie01g082420	IPR006029,IPR006202,IPR036719,IPR036734,IPR044721	PF02931,PF02932	cd18993,cd19062	NA	SSF63712,SSF90112	GO:0005230,GO:0006811,GO:0016021
tepie01g082430	IPR001708	PF02096	NA	NA	NA	GO:0016021,GO:0032977
tepie01g082440	IPR001976,IPR012678	PF01282	NA	NA	SSF54189	GO:0003735,GO:0005840,GO:0006412
tepie01g082450	IPR000276	PF00001	cd15001	SM01381	SSF81321	GO:0004930,GO:0007186,GO:0016021
tepie01g082460	IPR010291,IPR036259	PF05978	NA	NA	SSF103473	NA
tepie01g082470	IPR002125,IPR016193	PF00383	cd01285	NA	SSF53927	GO:0003824
tepie01g082480	IPR014720	PF00035	cd19867,cd19868	SM00358	SSF54768	NA
tepie01g082490	IPR001849,IPR021816	PF00169,PF11878	NA	SM00233	SSF50729	NA
tepie01g082500	IPR001254,IPR009003	PF00089	cd00190	SM00020	SSF50494	GO:0004252,GO:0006508
tepie01g082510	IPR014720	PF00035	cd19867,cd19868	SM00358	SSF54768	NA
tepie01g082520	IPR001849,IPR021816,IPR027007,IPR027357	PF00169,PF06920,PF11878,PF14429	NA	SM00233	SSF50729	NA
tepie01g082530	IPR003439,IPR003593,IPR013525,IPR027417	PF00005,PF01061	cd03230	SM00382	SSF52540	GO:0005524,GO:0016020
tepie01g082540	IPR002347,IPR036291	PF00106	cd05325	NA	SSF51735	GO:0016491
tepie01g082550	IPR014720	PF00035	cd19867,cd19868	SM00358	SSF54768	NA
tepie01g082560	IPR001628,IPR035500	PF00105	cd06916	SM00399	SSF48508,SSF57716	GO:0003700,GO:0006355,GO:0008270,GO:0043565
tepie01g082570	IPR000742,IPR001791,IPR002049,IPR002350,IPR003645,IPR003884,IPR013320,IPR036058	PF00008,PF00053,PF00054,PF07648	cd00055,cd00104,cd00110	SM00057,SM00180,SM00181,SM00274,SM00280,SM00282	SSF100895,SSF49899,SSF57196	GO:0005515
tepie01g082580	IPR002104,IPR011010	PF00589	cd00397	NA	SSF56349	GO:0003677,GO:0006310,GO:0015074
tepie01g082590	IPR002350,IPR036058	PF07648	cd00104	SM00280	SSF100895	GO:0005515
tepie01g082600	IPR001650,IPR011545,IPR014001,IPR027417	PF00270,PF00271	cd17953,cd18787	SM00487,SM00490	SSF52540	GO:0003676,GO:0005524
tepie01g082610	IPR019377	PF10249	NA	NA	NA	NA
tepie01g082620	IPR002213	PF00201	cd03784	NA	SSF53756	GO:0008194
tepie01g082630	IPR019336	PF10192	NA	NA	NA	GO:0007186,GO:0019236
tepie01g082640	IPR002110,IPR036770	PF12796,PF13606	NA	SM00248	SSF48403	GO:0005515
tepie01g082650	IPR009071,IPR036910	PF00505	cd01388	SM00398	SSF47095	NA
tepie01g082660	IPR008253	PF01284	NA	NA	NA	GO:0016020
tepie01g082670	IPR013087,IPR041888	NA	cd16615	SM00355	SSF57850	NA
tepie01g082680	IPR002792,IPR006638,IPR007197	PF01938,PF04055	NA	SM00729	SSF102114	GO:0003824,GO:0051536
tepie01g082690	IPR013848	PF00919	NA	NA	NA	GO:0035596,GO:0051539
tepie01g082700	IPR004547,IPR006148,IPR037171	PF01182	cd01399	NA	SSF100950	GO:0004342,GO:0005975,GO:0006044
tepie01g082710	IPR009027,IPR020070	PF01281	NA	NA	SSF55658	NA
tepie01g082720	IPR003316,IPR014889,IPR036390,IPR037241	PF02319,PF08781	cd14458	SM01138,SM01372	SSF144074,SSF46785	GO:0005667,GO:0006355
tepie01g082730	IPR009027,IPR020070	PF01281	NA	NA	SSF55658	NA
tepie01g082740	IPR003316,IPR014889,IPR036390,IPR037241	PF02319,PF08781	cd14458	SM01138,SM01372	SSF144074,SSF46785	GO:0005667,GO:0006355
tepie01g082750	IPR009027,IPR020070	PF01281	NA	NA	SSF55658	NA
tepie01g082760	IPR006029,IPR006202,IPR036719,IPR036734	PF02931,PF02932	cd19049	NA	SSF63712,SSF90112	GO:0005230,GO:0006811,GO:0016021
tepie01g082770	IPR006029,IPR006202,IPR036719,IPR036734	PF02931,PF02932	cd19049	NA	SSF63712,SSF90112	GO:0005230,GO:0006811,GO:0016021
tepie01g082780	NA	NA	NA	NA	NA	NA
tepie01g082790	IPR000980,IPR008967,IPR013800,IPR013801,IPR015988,IPR036860	PF00017,PF01017,PF02864	cd09919	SM00252	SSF47655,SSF49417,SSF55550	GO:0003677,GO:0003700,GO:0006355,GO:0007165
tepie01g082800	NA	NA	NA	NA	NA	NA
tepie01g082810	NA	NA	NA	NA	NA	NA
tepie01g082820	IPR007590	PF04502	NA	NA	NA	GO:0000398
tepie01g082830	IPR003439,IPR003593,IPR027417	PF00005,PF12698	cd03230	SM00382	SSF52540	GO:0005524
tepie01g082840	IPR000323,IPR008977,IPR024548	PF01082,PF03712	NA	NA	SSF49742	GO:0003824,GO:0004497,GO:0005507,GO:0016715
tepie01g082850	IPR001841,IPR003877,IPR013320	PF00622,PF13920	cd16541	SM00184,SM00449	SSF49899,SSF57850	GO:0005515
tepie01g082860	IPR008915	PF02163	NA	NA	NA	GO:0004222,GO:0006508
tepie01g082870	IPR000210,IPR006652,IPR011333,IPR011705,IPR015915	PF00651,PF01344,PF07707	NA	SM00225,SM00612,SM00875	SSF117281,SSF54695	GO:0005515
tepie01g082880	IPR011010,IPR021893	PF12012	cd00397	NA	SSF56349	GO:0003677
tepie01g082890	IPR024445	PF12762	NA	SM01126	NA	NA
tepie01g082900	IPR025258	PF13901	NA	SM01175	NA	NA
tepie01g082910	IPR001320,IPR013099,IPR019594	PF00060,PF07885,PF10613	cd13717	SM00079,SM00918	SSF53850,SSF81324	GO:0004970,GO:0015276,GO:0016020
tepie01g082920	IPR002048,IPR011992	PF13499	cd00051	SM00054	SSF47473	GO:0005509
tepie01g082930	NA	NA	NA	NA	NA	NA
tepie01g082940	NA	NA	NA	NA	NA	NA
tepie01g082950	IPR002124	PF01215	NA	NA	SSF57802	GO:0005740,GO:0005751,GO:0006123
tepie01g082960	IPR013761	PF18017	NA	NA	SSF47769	NA
tepie01g082970	IPR013854	PF03299	NA	NA	NA	NA
tepie01g082980	NA	NA	NA	NA	NA	NA
tepie01g082990	NA	NA	NA	NA	NA	NA
tepie01g083000	NA	NA	NA	NA	NA	NA
tepie01g083010	IPR015221,IPR016155	PF09138	cd01764	NA	SSF54285	GO:0005737,GO:0034227
tepie01g083020	NA	NA	NA	NA	NA	NA
tepie01g083030	IPR001128,IPR036396	PF00067	NA	NA	SSF48264	GO:0004497,GO:0005506,GO:0016705,GO:0020037
tepie01g083040	IPR000157,IPR001611,IPR003591,IPR035897	PF01582,PF13855	NA	SM00255,SM00369	SSF52058,SSF52200	GO:0003953,GO:0005515,GO:0007165
tepie01g083050	IPR002557,IPR036508	PF01607	NA	SM00494	SSF57625	GO:0005576,GO:0008061
tepie01g083060	IPR000477,IPR005135,IPR036691,IPR043502	PF00078,PF14529	NA	NA	SSF56219,SSF56672	GO:0003824
tepie01g083070	IPR001680,IPR005617,IPR036322	PF00400,PF03920	cd00200	SM00320	SSF50978	GO:0005515
tepie01g083080	IPR001254,IPR009003	PF00089	cd00190	SM00020	SSF50494	GO:0004252,GO:0006508
tepie01g083090	IPR009360,IPR037200	PF06246	NA	NA	SSF140102	GO:0000350
tepie01g083100	IPR013892	PF08583	NA	NA	NA	NA
tepie01g083110	IPR003903,IPR008942,IPR013809	PF01417	cd16990	SM00273,SM00726	SSF48464	NA
tepie01g083120	IPR002048,IPR011992	PF13499	NA	NA	SSF47473	GO:0005509
tepie01g083130	IPR012678,IPR013025	PF00276	NA	NA	SSF54189	GO:0003735,GO:0005840,GO:0006412
tepie01g083140	IPR002347,IPR036291	PF00106	cd05334	NA	SSF51735	GO:0016491
tepie01g083150	IPR002213	PF00201	cd03784	NA	SSF53756	GO:0008194
tepie01g083160	IPR019748,IPR019749,IPR035963	PF00373	cd14473	SM00295	SSF47031	NA
tepie01g083170	IPR002861	PF02014	cd08544	NA	NA	NA
tepie01g083180	IPR001978,IPR038077	PF00992	NA	NA	SSF90250	GO:0005861
tepie01g083190	IPR001507	PF00100	NA	SM00241	NA	NA
tepie01g083200	NA	NA	NA	NA	NA	NA
tepie01g083210	IPR001810,IPR036047	PF12937	NA	NA	SSF52047,SSF81383	GO:0005515
tepie01g083220	IPR001810,IPR036047	PF12937	NA	NA	SSF52047,SSF81383	GO:0005515
tepie01g083230	NA	NA	NA	NA	NA	NA
tepie01g083240	IPR000953,IPR016197,IPR023780	PF00385	cd00024	SM00298	SSF54160	NA
tepie01g083250	IPR000555,IPR024969,IPR033859	PF01398,PF13012	cd08063	SM00232	NA	GO:0000338,GO:0005515,GO:0008180,GO:0070122,GO:0140492
tepie01g083260	IPR000742,IPR001881,IPR009030,IPR013032	PF00008,PF12661	cd00054	SM00179,SM00181	SSF57184,SSF57196	GO:0005509
tepie01g083270	IPR002172,IPR002509,IPR002557,IPR011330,IPR036055,IPR036508	PF00057,PF01522,PF01607	cd00112	SM00192,SM00494	SSF57424,SSF57625,SSF88713	GO:0003824,GO:0005515,GO:0005576,GO:0005975,GO:0008061,GO:0016810
tepie01g083280	IPR003593,IPR003959,IPR021911,IPR027417	PF00004,PF12037	cd00009	SM00382	SSF52540	GO:0005524,GO:0016887
tepie01g083290	IPR027789	PF01034	NA	NA	NA	NA
tepie01g083300	IPR004328,IPR025304	PF03097,PF13949	NA	SM01041	NA	GO:0005515
tepie01g083310	IPR011009	PF01633	NA	NA	SSF56112	NA
tepie01g083320	NA	NA	NA	NA	NA	NA
tepie01g083330	NA	NA	NA	NA	NA	NA
tepie01g083340	NA	NA	NA	NA	NA	NA
tepie01g083350	IPR004240	PF02990	NA	NA	NA	GO:0016021
tepie01g083360	IPR016024	NA	NA	NA	SSF48371	NA
tepie01g083370	IPR011009	PF01633	NA	NA	SSF56112	NA
tepie01g083380	IPR001370	PF00653,PF13920	cd00022	SM00238	SSF57924	NA
tepie01g083390	NA	NA	NA	NA	NA	NA
tepie01g083400	NA	NA	NA	NA	NA	NA
tepie01g083410	IPR043502	NA	NA	NA	SSF56672	NA
tepie01g083420	NA	NA	NA	NA	NA	NA
tepie01g083430	IPR001370	PF00653	cd00022	SM00238	SSF57924	NA
tepie01g083440	IPR001370	PF13920	NA	SM00238	SSF57924	NA
tepie01g083450	NA	NA	NA	NA	NA	NA
tepie01g083460	IPR000953,IPR001584,IPR012337,IPR016197,IPR023780	PF00385,PF00665	cd00024	SM00298	SSF53098,SSF54160	GO:0015074
tepie01g083470	IPR004868,IPR006172,IPR012337,IPR043502	PF03175	NA	SM00486	SSF53098,SSF56672	GO:0000166,GO:0003676,GO:0003677,GO:0003887,GO:0006260
tepie01g083480	IPR001828,IPR017978,IPR028082	PF00003,PF01094	NA	NA	SSF53822	GO:0004930,GO:0007186,GO:0016021
tepie01g083490	NA	NA	NA	NA	NA	NA
tepie01g083500	NA	NA	NA	NA	NA	NA
tepie01g083510	NA	NA	NA	NA	NA	NA
tepie01g083520	NA	NA	NA	NA	NA	NA
tepie01g083530	IPR001258,IPR001841,IPR014756	PF01436	cd16587,cd19756	SM00184	SSF101898,SSF57845,SSF57850,SSF81296	GO:0005515
tepie01g083540	NA	NA	NA	NA	NA	NA
tepie01g083550	IPR003126,IPR003769,IPR014719,IPR036390,IPR044046	PF02207,PF02617,PF18995	NA	SM00396	SSF46785,SSF54736	GO:0008270,GO:0030163
tepie01g083560	IPR000210,IPR008598,IPR011333,IPR013087,IPR036236	PF00651,PF05605	cd18315	SM00225,SM00355	SSF54695,SSF57667	GO:0005515
tepie01g083570	IPR031926	PF15982	NA	NA	NA	NA
tepie01g083580	IPR000048,IPR001609,IPR027417,IPR036029	PF00063,PF00612	cd14881	SM00015,SM00242	SSF52540	GO:0003774,GO:0005515,GO:0005524,GO:0016459
tepie01g083590	IPR001194,IPR005112,IPR005113	PF02141,PF03455,PF03456	NA	SM00799,SM00800,SM00801	NA	NA
tepie01g083600	IPR001356,IPR001781,IPR009057	PF00046,PF00412	cd00086	SM00132,SM00389	SSF46689,SSF57716	GO:0003677
tepie01g083610	IPR001356,IPR001781,IPR009057	PF00046,PF00412	cd00086	SM00132,SM00389	SSF46689,SSF57716	GO:0003677
tepie01g083620	IPR013049,IPR034136,IPR036078	PF04406	cd00223	NA	SSF56726	GO:0003677,GO:0003824,GO:0005524,GO:0005694,GO:0006259
tepie01g083630	NA	NA	NA	NA	NA	NA
tepie01g083640	IPR003406,IPR024448	PF02485,PF12529	NA	NA	NA	GO:0016020,GO:0016757
tepie01g083650	IPR002656,IPR006621	PF01757,PF20146	NA	SM00703	NA	GO:0016747
tepie01g083660	IPR001251,IPR036273,IPR036865	PF00650	cd00170	NA	SSF46938,SSF52087	NA
tepie01g083670	IPR001806,IPR027417	PF00071	cd01862	SM00173,SM00174,SM00175,SM00176	SSF52540	GO:0003924,GO:0005525
tepie01g083680	IPR002073,IPR003607	PF00233	cd00077	SM00471	SSF109604	GO:0004114,GO:0007165
tepie01g083690	IPR006214	PF01027	cd10428	NA	NA	NA
tepie01g083700	IPR001619,IPR036045	PF00995	NA	NA	SSF56815	GO:0016192
tepie01g083710	IPR022772,IPR024053,IPR036208	PF01847	cd05468	NA	SSF49468	NA
tepie01g083720	IPR001451,IPR003307,IPR011004,IPR016024,IPR029044,IPR044123	PF00132,PF02020	cd11558	SM00515	SSF48371,SSF51161,SSF53448	GO:0005085,GO:0005515,GO:0031369
tepie01g083730	IPR017266	PF09806	NA	NA	NA	NA
tepie01g083740	IPR035500	NA	NA	NA	SSF48508	NA
tepie01g083750	IPR013766,IPR036249	PF00085	NA	NA	SSF52833	NA
tepie01g083760	IPR026686	PF14937	NA	NA	NA	NA
tepie01g083770	IPR000953,IPR008251,IPR016197,IPR023780	PF00385,PF01393	cd00034	SM00298,SM00300	SSF54160	GO:0005634
tepie01g083780	IPR001357,IPR012308,IPR012309,IPR012310,IPR012340,IPR021536,IPR036420,IPR036599,IPR044125	PF00533,PF01068,PF04675,PF04679,PF11411	cd07903,cd07968	SM00292	SSF117018,SSF50249,SSF52113,SSF56091	GO:0003677,GO:0003910,GO:0005524,GO:0006281,GO:0006310
tepie01g083790	IPR004171	PF02827	NA	NA	NA	GO:0004862,GO:0006469
tepie01g083800	NA	NA	NA	NA	NA	NA
tepie01g083810	IPR000033,IPR002172,IPR036055	PF00057	cd00112	SM00135,SM00192	SSF57424,SSF63825	GO:0005515
tepie01g083820	IPR002172,IPR036055	PF00057	cd00112	SM00192	SSF57424	GO:0005515
tepie01g083830	IPR000033,IPR000742,IPR001881,IPR002172,IPR009030,IPR036055	PF00057,PF00058,PF07645	cd00054,cd00112	SM00135,SM00179,SM00181,SM00192	SSF57184,SSF57424,SSF63825	GO:0005509,GO:0005515
tepie01g083840	NA	NA	NA	NA	NA	NA
tepie01g083850	IPR000276	PF00001	NA	NA	SSF81321	GO:0004930,GO:0007186,GO:0016021
tepie01g083860	NA	NA	NA	NA	NA	NA
tepie01g083870	NA	NA	NA	NA	NA	NA
tepie01g083880	NA	NA	NA	NA	NA	NA
tepie01g083890	NA	NA	NA	NA	NA	NA
tepie01g083900	IPR000195,IPR004012,IPR021935,IPR035969,IPR037213,IPR037745	PF00566,PF02759,PF12068	cd15784	SM00164,SM00593	SSF140741,SSF47923	GO:0005096
tepie01g083910	IPR001254,IPR009003	PF00089	cd00190	SM00020	SSF50494	GO:0004252,GO:0006508
tepie01g083920	NA	NA	NA	NA	NA	NA
tepie01g083930	IPR007109	PF04427	NA	SM00879	SSF52954	GO:0006364,GO:0019843
tepie01g083940	IPR003033,IPR036527	PF02036	NA	NA	SSF55718	NA
tepie01g083950	IPR001806,IPR027417,IPR030697	PF00071	cd04107	SM00173,SM00174,SM00175,SM00176	SSF52540	GO:0003924,GO:0005525,GO:0005794,GO:0005802,GO:0016192,GO:0031982
tepie01g083960	IPR031336,IPR032041	PF05179,PF16050	NA	NA	NA	NA
tepie01g083970	IPR005804,IPR015876	PF00487	cd03505	NA	NA	GO:0006629,GO:0016717
tepie01g083980	NA	NA	NA	NA	NA	NA
tepie01g083990	NA	NA	NA	NA	NA	NA
tepie01g084000	IPR009688	PF06916	NA	NA	NA	NA
tepie01g084010	IPR002616,IPR036511	PF01702	NA	NA	SSF51713	GO:0006400,GO:0016763
tepie01g084020	NA	NA	NA	NA	NA	NA
tepie01g084030	NA	NA	NA	NA	NA	NA
tepie01g084040	IPR002616,IPR036511	PF01702	NA	NA	SSF51713	GO:0006400,GO:0016763
tepie01g084050	NA	NA	NA	NA	NA	NA
tepie01g084060	NA	NA	NA	NA	NA	NA
tepie01g084070	IPR002616,IPR036511	PF01702	NA	NA	SSF51713	GO:0006400,GO:0016763
tepie01g084080	NA	NA	NA	NA	NA	NA
tepie01g084090	IPR006693,IPR029058	PF04083	NA	NA	SSF53474	GO:0006629
tepie01g084100	IPR000717,IPR016024,IPR036390,IPR040750	PF01399,PF18005	NA	SM00088,SM00753	SSF46785,SSF48371	NA
tepie01g084110	IPR012983	PF08005	NA	NA	NA	NA
tepie01g084120	IPR007191	PF04048	NA	NA	NA	GO:0000145,GO:0006904
tepie01g084130	NA	NA	NA	NA	NA	NA
tepie01g084140	IPR001841,IPR002867,IPR006575,IPR016135	PF01485,PF05773	NA	SM00184,SM00591,SM00647	SSF54495,SSF57850	GO:0005515
tepie01g084150	IPR001387,IPR010982,IPR013729	PF01381,PF08523	cd00093	SM00530	SSF47413	GO:0003677
tepie01g084160	IPR005037	PF03371	NA	NA	NA	NA
tepie01g084170	IPR002092,IPR029262,IPR043502	PF00940,PF14700	NA	SM01311	SSF56672	GO:0003677,GO:0003899,GO:0006351
tepie01g084180	IPR000535,IPR001251,IPR008962,IPR036273,IPR036865	PF00635,PF00650	cd00170	SM00516	SSF46938,SSF49354,SSF52087	NA
tepie01g084190	IPR001079,IPR013320	PF00337	cd00070	SM00276,SM00908	SSF49899	GO:0030246
tepie01g084200	IPR000323,IPR008977,IPR024548	PF01082,PF03712	NA	NA	SSF49742	GO:0003824,GO:0004497,GO:0005507,GO:0016715
tepie01g084210	IPR001202,IPR002347,IPR036020,IPR036291	PF00106,PF00397	cd00201	SM00456	SSF51045,SSF51735	GO:0005515,GO:0016491
tepie01g084220	IPR007848,IPR029063	PF05175	cd02440	NA	SSF53335	GO:0008168
tepie01g084230	NA	NA	NA	NA	NA	NA
tepie01g084240	NA	NA	NA	NA	NA	NA
tepie01g084250	IPR000868,IPR036380	PF00857	cd01012	NA	SSF52499	NA
tepie01g084260	IPR002404,IPR038742	PF02174	cd01202	SM00310,SM01244	SSF50729	NA
tepie01g084270	IPR006076,IPR036188	PF01266	NA	NA	SSF51905	GO:0016491
tepie01g084280	IPR027417,IPR033756	PF10609	cd02037	NA	SSF52540	NA
tepie01g084290	NA	NA	NA	NA	NA	NA
tepie01g084300	IPR003598,IPR003599,IPR003961,IPR013098,IPR036116,IPR036179	PF00041,PF07679,PF13927	cd00063,cd00096	SM00060,SM00408,SM00409	SSF48726,SSF49265	GO:0005515
tepie01g084310	NA	NA	NA	NA	NA	NA
tepie01g084320	IPR006634,IPR013599	PF03798,PF08390	NA	SM00724	NA	GO:0016021
tepie01g084330	NA	NA	NA	NA	NA	NA
tepie01g084340	NA	NA	NA	NA	NA	NA
tepie01g084350	IPR008914,IPR035810,IPR036610	PF01161	cd00866	NA	SSF49777	NA
tepie01g084360	IPR043519,IPR045100	PF19088	cd05402	NA	SSF81301,SSF81631	GO:0016779
tepie01g084370	IPR001985,IPR016067	PF01536	NA	NA	SSF56276	GO:0004014,GO:0006597,GO:0008295
tepie01g084380	IPR002557,IPR036508	PF01607	NA	SM00494	SSF57625	GO:0005576,GO:0008061
tepie01g084390	IPR001356,IPR008422,IPR009057,IPR032453	PF05920,PF16493	cd00086	SM00389	SSF46689	GO:0003677,GO:0006355
tepie01g084400	IPR034907,IPR036850	PF00334	NA	SM00562	SSF54919	NA
tepie01g084410	IPR000719,IPR006575,IPR011009,IPR016135,IPR041715,IPR045864	PF00069,PF05773,PF13393	NA	SM00220,SM00591	SSF54495,SSF55681,SSF56112	GO:0004672,GO:0005515,GO:0005524,GO:0006468
tepie01g084420	IPR014848	PF08737	NA	NA	NA	NA
tepie01g084430	IPR000195,IPR035969	PF00566	NA	SM00164	SSF47923	NA
tepie01g084440	IPR013094,IPR029058	PF07859	NA	NA	SSF53474	GO:0016787
tepie01g084450	IPR004294	PF03055	NA	NA	NA	GO:0016702
tepie01g084460	IPR000488,IPR002110,IPR011029,IPR036770	PF00531,PF12796	cd01670	SM00248	SSF47986,SSF48403	GO:0005515,GO:0007165
tepie01g084470	NA	NA	NA	NA	NA	NA
tepie01g084480	IPR002126,IPR015919	PF00028	cd11304	SM00112	SSF49313	GO:0005509,GO:0007156,GO:0016020
tepie01g084490	NA	NA	NA	NA	NA	NA
tepie01g084500	IPR002347,IPR036291	PF00106	cd05327	NA	SSF51735	GO:0016491
tepie01g084510	IPR001128,IPR036396	PF00067	NA	NA	SSF48264	GO:0004497,GO:0005506,GO:0016705,GO:0020037
tepie01g084520	IPR004843,IPR008963,IPR015914,IPR025733,IPR029052,IPR041792	PF00149,PF14008,PF16656	cd00839	NA	SSF49363,SSF56300	GO:0003993,GO:0016787,GO:0046872
tepie01g084530	IPR004045,IPR004046,IPR036249,IPR036282	PF00043,PF02798	cd03045,cd03177	NA	SSF47616,SSF52833	GO:0005515,GO:0006749
tepie01g084540	NA	NA	NA	NA	NA	NA
tepie01g084550	IPR022533	PF12597	NA	NA	NA	GO:0005743,GO:0033617
tepie01g084560	IPR031926	PF15982	NA	NA	NA	NA
tepie01g084570	IPR001932,IPR036457	PF00481	cd00143	SM00332	SSF81606	GO:0016791
tepie01g084580	IPR005818,IPR036390	PF00538	cd00073	SM00526	SSF46785	GO:0000786,GO:0003677,GO:0006334
tepie01g084590	IPR003890,IPR015172,IPR015174,IPR016024	PF02854,PF09088,PF09090	NA	SM00543	SSF48371	GO:0003723,GO:0005515,GO:0016070
tepie01g084600	IPR036047	NA	NA	NA	SSF81383	GO:0005515
tepie01g084610	IPR004147,IPR011009,IPR045307	PF03109	cd13969	NA	SSF56112	NA
tepie01g084620	IPR000719,IPR011009,IPR041309	PF00069,PF18394	cd12219	SM00220	SSF56112	GO:0004672,GO:0005524,GO:0006468
tepie01g084630	IPR019387	PF10260	NA	NA	NA	NA
tepie01g084640	IPR001680,IPR007148,IPR011047,IPR036322	PF00400,PF04003	cd00200	SM00320	SSF50978,SSF50998	GO:0005515
tepie01g084650	IPR001660,IPR001965,IPR011011,IPR013761	PF00536	cd15489	SM00249,SM00454	SSF47769,SSF57903	GO:0005515
tepie01g084660	IPR002625,IPR036063	PF01713	NA	SM00463	SSF160443	NA
tepie01g084670	IPR006091,IPR009075,IPR009100,IPR013786,IPR036250	PF00441,PF02770,PF02771	cd01158	NA	SSF47203,SSF56645	GO:0016627,GO:0050660
tepie01g084680	IPR004839,IPR015424	PF00155	cd00609	NA	SSF53383	GO:0009058,GO:0030170
tepie01g084690	IPR007274	PF04145	NA	NA	NA	GO:0005375,GO:0016021,GO:0035434
tepie01g084700	IPR006020,IPR010449	PF00640,PF06311	cd01268	SM00462	SSF50729	NA
tepie01g084710	IPR006110,IPR036161	PF01192	NA	SM01409	SSF63562	GO:0003677,GO:0003899,GO:0006351
tepie01g084720	NA	NA	NA	NA	NA	NA
tepie01g084730	IPR000477,IPR005135,IPR036691,IPR043502	PF00078,PF14529	NA	NA	SSF56219,SSF56672	GO:0003824
tepie01g084740	IPR006797	PF04707	NA	NA	NA	NA
tepie01g084750	IPR000238,IPR023799	PF02033	NA	NA	SSF89919	GO:0006364
tepie01g084760	NA	NA	NA	NA	NA	NA
tepie01g084770	IPR018713	PF09995	NA	NA	NA	GO:0016491
tepie01g084780	IPR001680,IPR001810,IPR036047,IPR036322	PF00400,PF12937	cd00200	SM00256,SM00320	SSF50978,SSF81383	GO:0005515
tepie01g084790	IPR015016,IPR016024	PF08920	NA	NA	SSF48371	NA
tepie01g084800	IPR002792,IPR006638,IPR007197,IPR013848	PF00919,PF01938,PF04055	cd01335	SM00729	SSF102114	GO:0003824,GO:0035596,GO:0051536,GO:0051539
tepie01g084810	IPR037171	NA	NA	NA	SSF100950	NA
tepie01g084820	IPR016024	NA	NA	NA	SSF48371	NA
tepie01g084830	IPR000719,IPR000961,IPR001180,IPR001849,IPR002219,IPR011009,IPR036322	PF00069,PF00130,PF00780	cd00029,cd01243	SM00036,SM00109,SM00133,SM00220,SM00233	SSF50729,SSF50978,SSF56112,SSF57889	GO:0004672,GO:0004674,GO:0005515,GO:0005524,GO:0006468
tepie01g084840	IPR000086,IPR015797	PF00293	NA	NA	SSF55811	NA
tepie01g084850	IPR002655,IPR006091,IPR009075,IPR009100,IPR036250	PF00441,PF01756,PF02770	NA	NA	SSF47203,SSF56645	GO:0003997,GO:0005777,GO:0006635,GO:0016627
tepie01g084860	IPR004843,IPR029052	PF00149	NA	NA	SSF56300	GO:0016787
tepie01g084870	NA	NA	NA	NA	NA	NA
tepie01g084880	IPR001190,IPR001695,IPR017448,IPR036772	PF00530,PF01186	NA	SM00202	SSF56487	GO:0005044,GO:0005507,GO:0016020,GO:0016641
tepie01g084890	IPR001678,IPR029063	PF01189	cd02440	NA	SSF53335	GO:0008168
tepie01g084900	IPR004823,IPR009072,IPR011442,IPR016024	PF02969,PF07571	cd08050	SM00803	SSF47113,SSF48371	GO:0006352,GO:0006367,GO:0046982
tepie01g084910	IPR003619,IPR019548	PF03165,PF10524	NA	SM00523	NA	GO:0006355
tepie01g084920	IPR001680,IPR016024,IPR029347,IPR036322	PF00400,PF14538	NA	SM00320,SM01302	SSF48371,SSF50978	GO:0005515
tepie01g084930	IPR001932,IPR036457	PF13672	NA	SM00332	SSF81606	GO:0016791
tepie01g084940	IPR007143,IPR037202,IPR037206	PF03997	NA	NA	SSF140111,SSF140427	GO:0000813,GO:0032509
tepie01g084950	NA	NA	NA	NA	NA	NA
tepie01g084960	NA	NA	NA	NA	NA	NA
tepie01g084970	IPR008979	NA	NA	NA	SSF49785	NA
tepie01g084980	IPR001650,IPR007502,IPR011545,IPR011709,IPR014001,IPR014720,IPR027417,IPR044445,IPR044446	PF00035,PF00270,PF00271,PF04408,PF07717	cd18791,cd19854,cd19855	SM00358,SM00487,SM00490,SM00847	SSF52540,SSF54768	GO:0003676,GO:0003725,GO:0004386,GO:0005524
tepie01g084990	IPR001251,IPR036273,IPR036865	PF00650	cd00170	SM00516	SSF46938,SSF52087	NA
tepie01g085000	IPR001098,IPR012337,IPR041336,IPR043502	PF00476,PF18136	NA	SM00482	SSF53098,SSF56672	GO:0003677,GO:0003887,GO:0006260
tepie01g085010	IPR039470	PF15891	NA	NA	NA	NA
tepie01g085020	NA	NA	NA	NA	NA	NA
tepie01g085030	IPR019680	PF10744	NA	NA	NA	GO:0003712,GO:0006357,GO:0016592
tepie01g085040	IPR009038	PF01105	NA	SM01190	NA	NA
tepie01g085050	IPR009030,IPR019170	PF09773	NA	NA	SSF57184	GO:0036038,GO:0060271
tepie01g085060	IPR004843,IPR008139,IPR011001,IPR029052,IPR041805,IPR045473	PF00149,PF19272	cd00842	SM00741	SSF47862,SSF56300	GO:0016787
tepie01g085070	NA	NA	NA	NA	NA	NA
tepie01g085080	IPR000618	PF00379	NA	NA	NA	NA
tepie01g085090	NA	NA	NA	NA	NA	NA
tepie01g085100	IPR008590	PF05915	NA	NA	NA	NA
tepie01g085110	IPR000555,IPR024969,IPR033858	PF01398,PF13012	cd08062	SM00232	NA	GO:0005515,GO:0005838,GO:0070122,GO:0140492
tepie01g085120	IPR028260	PF14774	NA	NA	NA	NA
tepie01g085130	IPR010622	PF06743	NA	NA	NA	GO:0044528
tepie01g085140	IPR001424,IPR036423	PF00080	cd00305	NA	SSF49329	GO:0006801,GO:0046872
tepie01g085150	IPR006876	PF04791	NA	NA	NA	NA
tepie01g085160	IPR001680,IPR036322	PF00400	cd00200	SM00320	SSF50978	GO:0005515
tepie01g085170	IPR006629	PF10601	NA	SM00714	NA	NA
tepie01g085180	IPR006629	PF10601	NA	SM00714	NA	NA
tepie01g085190	IPR006629	PF10601	NA	SM00714	NA	NA
tepie01g085200	IPR003961,IPR004843,IPR008963,IPR015914,IPR025733,IPR029052,IPR041792	PF00149,PF14008,PF16656	cd00063,cd00839	NA	SSF49363,SSF56300	GO:0003993,GO:0005515,GO:0016787,GO:0046872
tepie01g085210	IPR003961,IPR004843,IPR008963,IPR015914,IPR025733,IPR029052,IPR041792	PF00149,PF14008,PF16656	cd00063,cd00839	NA	SSF49363,SSF56300	GO:0003993,GO:0005515,GO:0016787,GO:0046872
tepie01g085220	IPR000557,IPR001715,IPR036872	PF00307,PF00402	cd00014	SM00033	SSF47576	GO:0005515
tepie01g085230	IPR043141	NA	NA	NA	SSF160369	NA
tepie01g085240	IPR013935	PF08626	NA	NA	NA	NA
tepie01g085250	NA	NA	NA	NA	NA	NA
tepie01g085260	IPR000814	PF00352	NA	NA	SSF55945	GO:0003677,GO:0006352
tepie01g085270	IPR000555,IPR024969,IPR033858	PF01398,PF13012	cd08062	SM00232	NA	GO:0005515,GO:0005838,GO:0070122,GO:0140492
tepie01g085280	IPR021715	PF11708	NA	NA	NA	NA
tepie01g085290	NA	NA	NA	NA	NA	NA
tepie01g085300	NA	NA	NA	NA	NA	NA
tepie01g085310	IPR021715	PF11708	NA	NA	NA	NA
tepie01g085320	IPR000555,IPR024969,IPR033858	PF01398,PF13012	cd08062	SM00232	NA	GO:0005515,GO:0005838,GO:0070122,GO:0140492
tepie01g085330	IPR000814	PF00352	NA	NA	SSF55945	GO:0003677,GO:0006352
tepie01g085340	NA	NA	NA	NA	NA	NA
tepie01g085350	IPR013935	PF08626	NA	NA	NA	NA
tepie01g085360	IPR043141	NA	NA	NA	SSF160369	NA
tepie01g085370	IPR000557,IPR001715,IPR036872	PF00307,PF00402	cd00014	SM00033	SSF47576	GO:0005515
tepie01g085380	IPR003961,IPR004843,IPR008963,IPR015914,IPR025733,IPR029052,IPR041792	PF00149,PF14008,PF16656	cd00063,cd00839	NA	SSF49363,SSF56300	GO:0003993,GO:0005515,GO:0016787,GO:0046872
tepie01g085390	IPR003961,IPR004843,IPR008963,IPR015914,IPR025733,IPR029052,IPR041792	PF00149,PF14008,PF16656	cd00063,cd00839	NA	SSF49363,SSF56300	GO:0003993,GO:0005515,GO:0016787,GO:0046872
tepie01g085400	IPR006629	PF10601	NA	SM00714	NA	NA
tepie01g085410	IPR006629	PF10601	NA	SM00714	NA	NA
tepie01g085420	IPR006629	PF10601	NA	SM00714	NA	NA
tepie01g085430	IPR001680,IPR036322	PF00400	cd00200	SM00320	SSF50978	GO:0005515
tepie01g085440	NA	NA	NA	NA	NA	NA
tepie01g085450	NA	NA	NA	NA	NA	NA
tepie01g085460	NA	NA	NA	NA	NA	NA
tepie01g085470	IPR000313,IPR001487,IPR001965,IPR011011,IPR036427	PF00439,PF00855	NA	SM00249,SM00293,SM00297	SSF144232,SSF47370,SSF57903,SSF63748	GO:0005515
tepie01g085480	NA	NA	NA	NA	NA	NA
tepie01g085490	IPR005027,IPR029044	PF03360	cd00218	NA	SSF53448	GO:0015018,GO:0016020
tepie01g085500	IPR000999,IPR036389,IPR044444	NA	cd19874	SM00535	SSF54768,SSF69065	GO:0003725,GO:0004525,GO:0006396
tepie01g085510	IPR002616,IPR036511	PF01702	NA	NA	SSF51713	GO:0006400,GO:0016763
tepie01g085520	IPR001424,IPR036423	PF00080	cd00305	NA	SSF49329	GO:0006801,GO:0046872
tepie01g085530	IPR001985,IPR016067	PF01536	NA	NA	SSF56276	GO:0004014,GO:0006597,GO:0008295
tepie01g085540	NA	NA	NA	NA	NA	NA
tepie01g085550	IPR007735	PF05041	NA	NA	NA	GO:0016021
tepie01g085560	IPR011032,IPR013149,IPR013154,IPR014183,IPR036291	PF00107,PF08240	cd08300	NA	SSF50129,SSF51735	GO:0006069,GO:0008270,GO:0051903
tepie01g085570	NA	NA	NA	NA	NA	NA
tepie01g085580	NA	NA	NA	NA	NA	NA
tepie01g085590	IPR007274	PF04145	NA	NA	NA	GO:0005375,GO:0016021,GO:0035434
tepie01g085600	NA	NA	NA	NA	NA	NA
tepie01g085610	IPR021715	PF11708	NA	NA	NA	NA
tepie01g085620	IPR000555,IPR024969,IPR033858	PF01398,PF13012	cd08062	SM00232	NA	GO:0005515,GO:0005838,GO:0070122,GO:0140492
tepie01g085630	IPR000555,IPR024969	PF01398,PF13012	NA	SM00232	NA	GO:0005515,GO:0070122,GO:0140492
tepie01g085640	IPR021715	PF11708	NA	NA	NA	NA
tepie01g085650	NA	NA	NA	NA	NA	NA
tepie01g085660	IPR007274	PF04145	NA	NA	NA	GO:0005375,GO:0016021,GO:0035434
tepie01g085670	NA	NA	NA	NA	NA	NA
tepie01g085680	NA	NA	NA	NA	NA	NA
tepie01g085690	IPR011032,IPR013149,IPR013154,IPR014183,IPR036291	PF00107,PF08240	cd08300	NA	SSF50129,SSF51735	GO:0006069,GO:0008270,GO:0051903
tepie01g085700	IPR007735	PF05041	NA	NA	NA	GO:0016021
tepie01g085710	NA	NA	NA	NA	NA	NA
tepie01g085720	IPR001985,IPR016067	PF01536	NA	NA	SSF56276	GO:0004014,GO:0006597,GO:0008295
tepie01g085730	IPR001424,IPR036423	PF00080	cd00305	NA	SSF49329	GO:0006801,GO:0046872
tepie01g085740	IPR002616,IPR036511	PF01702	NA	NA	SSF51713	GO:0006400,GO:0016763
tepie01g085750	IPR000999,IPR036389,IPR044444	NA	cd19874	SM00535	SSF54768,SSF69065	GO:0003725,GO:0004525,GO:0006396
tepie01g085760	IPR005027,IPR029044	PF03360	cd00218	NA	SSF53448	GO:0015018,GO:0016020
tepie01g085770	NA	NA	NA	NA	NA	NA
tepie01g085780	IPR000313,IPR001487,IPR001965,IPR011011,IPR036427	PF00439,PF00855	NA	SM00249,SM00293,SM00297	SSF144232,SSF47370,SSF57903,SSF63748	GO:0005515
tepie01g085790	NA	NA	NA	NA	NA	NA
tepie01g085800	IPR003439,IPR003593,IPR027417	PF00005,PF12698	cd03230	SM00382	SSF52540	GO:0005524
tepie01g085810	IPR001533,IPR036428	PF01329	cd00914	NA	SSF55248	GO:0006729,GO:0008124
tepie01g085820	IPR003119,IPR007856,IPR008138,IPR008139,IPR011001	PF02199,PF03489,PF05184	NA	SM00162,SM00741	SSF47862	GO:0006629
tepie01g085830	NA	NA	NA	NA	NA	NA
tepie01g085840	IPR025256	PF13886	NA	NA	NA	NA
tepie01g085850	IPR001841,IPR003877,IPR013320,IPR035774	PF00622,PF13920	cd12883,cd16566	SM00184,SM00449	SSF49899,SSF57850	GO:0005515
tepie01g085860	IPR001810,IPR036047	PF12937	NA	NA	SSF52047,SSF81383	GO:0005515
tepie01g085870	IPR001611,IPR003591	PF13855	NA	SM00369	SSF52058	GO:0005515
tepie01g085880	IPR011598,IPR036638	PF00010	cd11405	SM00353	SSF47459	GO:0046983
tepie01g085890	NA	NA	NA	NA	NA	NA
tepie01g085900	IPR003609	PF00024	NA	SM00473	SSF57414	NA
tepie01g085910	IPR001810,IPR036047	PF12937	NA	SM00256	SSF52047,SSF81383	GO:0005515
tepie01g085920	IPR001810,IPR036047	PF12937	NA	SM00256	SSF52047,SSF81383	GO:0005515
tepie01g085930	NA	NA	NA	NA	NA	NA
tepie01g085940	IPR004875,IPR006600,IPR009057	PF03184,PF03221	NA	SM00674	SSF46689	GO:0003676
tepie01g085950	NA	NA	NA	NA	SSF52047	NA
tepie01g085960	IPR036047	NA	NA	NA	SSF52047,SSF81383	GO:0005515
tepie01g085970	IPR036047	NA	NA	NA	SSF52047,SSF81383	GO:0005515
tepie01g085980	IPR002018,IPR029058	PF00135	NA	NA	SSF53474	NA
tepie01g085990	IPR002018,IPR029058	PF00135	NA	NA	SSF53474	NA
tepie01g086000	IPR036047	NA	NA	NA	SSF52047,SSF81383	GO:0005515
tepie01g086010	IPR001810,IPR036047	NA	NA	SM00256	SSF52047,SSF81383	GO:0005515
tepie01g086020	NA	NA	NA	NA	NA	NA
tepie01g086030	IPR003439,IPR003593,IPR027417	PF00005,PF12698	cd03263	SM00382	SSF52540	GO:0005524
tepie01g086040	NA	NA	NA	NA	NA	NA
tepie01g086050	IPR006597	PF08238	NA	SM00671	SSF81901	NA
tepie01g086060	IPR008952,IPR018499	PF00335	NA	NA	SSF48652	GO:0016021
tepie01g086070	IPR011598,IPR036638	PF00010	NA	NA	SSF47459	GO:0046983
tepie01g086080	IPR006597	PF08238	NA	SM00671	SSF81901	NA
tepie01g086090	NA	NA	NA	NA	NA	NA
tepie01g086100	IPR003439,IPR003593,IPR011527,IPR027417,IPR036640	PF00005,PF00664	cd03244,cd03250,cd18595,cd18603	SM00382	SSF52540,SSF90123	GO:0005524,GO:0016021,GO:0055085,GO:0140359
tepie01g086110	IPR000980,IPR036860	PF00017	NA	SM00252	SSF55550	NA
tepie01g086120	IPR000719,IPR011009	PF00069	NA	SM00220	SSF56112	GO:0004672,GO:0005524,GO:0006468
tepie01g086130	IPR001878,IPR036875	NA	NA	SM00343	SSF57756	GO:0003676,GO:0008270
tepie01g086140	IPR013120,IPR033640,IPR036291	PF03015,PF07993	cd05236,cd09071	NA	SSF51735	NA
tepie01g086150	IPR002110,IPR005821,IPR013555,IPR036770	PF00023,PF00520,PF08344,PF12796	NA	SM00248	SSF48403	GO:0005216,GO:0005515,GO:0006811,GO:0016020,GO:0055085
tepie01g086160	IPR002816	PF01963	cd14789	NA	NA	NA
tepie01g086170	IPR006884,IPR027417,IPR045063	PF00350,PF04799	cd09912	NA	SSF111479,SSF52540	GO:0003924,GO:0005741,GO:0008053,GO:0016021
tepie01g086180	NA	NA	NA	NA	NA	NA
tepie01g086190	IPR006591,IPR029040	PF03604	NA	SM00659	SSF63393	GO:0003677,GO:0003899,GO:0006351
tepie01g086200	IPR010326	PF06046	NA	NA	NA	GO:0000145,GO:0006887
tepie01g086210	IPR001666	PF02121	cd08888	NA	SSF55961	GO:0005548,GO:0015914
tepie01g086220	IPR001611,IPR003591	PF13855	NA	SM00364,SM00365,SM00369	SSF52058,SSF52075	GO:0005515
tepie01g086230	IPR001096	PF01650	NA	NA	NA	GO:0006508,GO:0008233
tepie01g086240	IPR009071,IPR013719,IPR024954,IPR035417,IPR036910	PF00505,PF03531,PF08512,PF17292	cd01390,cd13230,cd13231	SM00398,SM01287	SSF47095,SSF50729	NA
tepie01g086250	NA	NA	NA	NA	NA	NA
tepie01g086260	IPR001478,IPR036034	PF00595	cd00992	SM00228	SSF50156	GO:0005515
tepie01g086270	IPR000276	PF00001	NA	SM01381	SSF81321	GO:0004930,GO:0007186,GO:0016021
tepie01g086280	IPR036322	NA	NA	NA	SSF50978	GO:0005515
tepie01g086290	NA	NA	NA	NA	NA	NA
tepie01g086300	NA	NA	NA	NA	NA	NA
tepie01g086310	IPR000276	PF00001	cd15067	SM01381	SSF81321	GO:0004930,GO:0007186,GO:0016021
tepie01g086320	IPR000276	PF00001	cd15067	SM01381	SSF81321	GO:0004930,GO:0007186,GO:0016021
tepie01g086330	IPR002110,IPR036770	PF13857	NA	SM00248	SSF48403	GO:0005515
tepie01g086340	IPR002018,IPR029058	PF00135	NA	NA	SSF53474	NA
tepie01g086350	IPR002018,IPR029058	PF00135	NA	NA	SSF53474	NA
tepie01g086360	NA	NA	NA	NA	NA	NA
tepie01g086370	IPR006029,IPR006202,IPR036719,IPR036734	PF02931,PF02932	cd18997,cd19051	NA	SSF63712,SSF90112	GO:0005230,GO:0006811,GO:0016021
tepie01g086380	NA	NA	NA	NA	NA	NA
tepie01g086390	IPR002018,IPR029058	PF00135	NA	NA	SSF53474	NA
tepie01g086400	IPR002018,IPR029058	PF00135	NA	NA	SSF53474	NA
tepie01g086410	IPR002018,IPR029058	PF00135	NA	NA	SSF53474	NA
tepie01g086420	IPR002018,IPR029058	PF00135	NA	NA	SSF53474	NA
tepie01g086430	NA	NA	NA	NA	NA	NA
tepie01g086440	IPR016024,IPR019451	PF10363	NA	NA	SSF48371	NA
tepie01g086450	IPR001628,IPR035500	PF00105	NA	SM00399	SSF48508,SSF57716	GO:0003700,GO:0006355,GO:0008270,GO:0043565
tepie01g086460	IPR001628,IPR035500	PF00105	NA	SM00399	SSF48508,SSF57716	GO:0003700,GO:0006355,GO:0008270,GO:0043565
tepie01g086470	IPR001478,IPR036034,IPR041489	PF17820	cd00992	SM00228	SSF50156	GO:0005515
tepie01g086480	IPR006077,IPR036723	PF01044	NA	NA	SSF47220	GO:0007155,GO:0051015
tepie01g086490	IPR006593	PF03188	NA	SM00665	NA	NA
tepie01g086500	IPR000536,IPR001628,IPR035500	PF00104,PF00105	cd06970	SM00399,SM00430	SSF48508,SSF57716	GO:0003700,GO:0006355,GO:0008270,GO:0043565
tepie01g086510	NA	NA	NA	NA	NA	NA
tepie01g086520	IPR029063,IPR035075,IPR035247,IPR035248	PF05185,PF17285,PF17286	NA	NA	SSF53335	NA
tepie01g086530	IPR027859	PF14652	NA	NA	NA	NA
tepie01g086540	NA	NA	NA	NA	NA	NA
tepie01g086550	NA	NA	NA	NA	NA	NA
tepie01g086560	IPR000341,IPR000403,IPR001263,IPR001683,IPR002420,IPR011009,IPR016024,IPR029071,IPR035892,IPR036871	PF00454,PF00613,PF00787,PF00792,PF00794	cd05166	SM00142,SM00145,SM00146,SM00312	SSF48371,SSF49562,SSF54236,SSF56112,SSF64268	GO:0035091
tepie01g086570	IPR001841	PF13923	NA	SM00184	SSF49599,SSF57850	NA
tepie01g086580	IPR001251,IPR036273,IPR036865	PF00650	cd00170	SM00516	SSF46938,SSF52087	NA
tepie01g086590	IPR001202,IPR036020	PF00397	cd00201	SM00456	SSF51045	GO:0005515
tepie01g086600	IPR001810,IPR036047	PF00646	NA	NA	SSF52047,SSF81383	GO:0005515
tepie01g086610	IPR011009	PF01633	NA	NA	SSF56112	NA
tepie01g086620	IPR003112,IPR003598,IPR003599,IPR036179	PF02191,PF13927	cd00096	SM00284,SM00408,SM00409	SSF48726	NA
tepie01g086630	IPR001279,IPR027794,IPR036866	PF12706,PF13691	cd07718	SM00849	SSF56281	GO:0008033
tepie01g086640	NA	NA	NA	NA	NA	NA
tepie01g086650	IPR036047	NA	NA	NA	SSF52047,SSF81383	GO:0005515
tepie01g086660	IPR036047	NA	NA	NA	SSF52047,SSF81383	GO:0005515
tepie01g086670	IPR000640,IPR000795,IPR004161,IPR005517,IPR009000,IPR020568,IPR027417,IPR031950,IPR035647,IPR035655,IPR041095,IPR044121	PF00009,PF00679,PF03144,PF03764,PF14492,PF16004	cd01683,cd04090,cd04098,cd04167,cd16264	SM00838,SM00889	SSF50447,SSF52540,SSF54211,SSF54980	GO:0003924,GO:0005525
tepie01g086680	IPR013057	PF01490	NA	NA	NA	NA
tepie01g086690	IPR002060,IPR008949	PF00494	NA	NA	SSF48576	GO:0009058
tepie01g086700	IPR002937,IPR036188	PF01593	NA	NA	SSF51905	GO:0016491
tepie01g086710	IPR002562,IPR002782,IPR012337	PF01612,PF01927	NA	NA	SSF53098	GO:0003676,GO:0006139,GO:0008408
tepie01g086720	IPR011009	PF01633	NA	NA	SSF56112	NA
tepie01g086730	IPR000182,IPR007807,IPR013562,IPR027992	PF05127,PF08351,PF13718,PF13725	NA	NA	NA	GO:0008080
tepie01g086740	IPR012580	PF08159	NA	NA	NA	GO:0005634
tepie01g086750	NA	NA	NA	NA	NA	NA
tepie01g086760	NA	NA	NA	NA	NA	NA
tepie01g086770	IPR011598,IPR036638	PF00010	NA	SM00353	SSF47459	GO:0046983
tepie01g086780	IPR011598,IPR036638	PF00010	NA	SM00353	SSF47459	GO:0046983
tepie01g086790	IPR032135	PF16087	NA	NA	NA	NA
tepie01g086800	NA	NA	NA	NA	NA	NA
tepie01g086810	IPR011598,IPR036638	PF00010	NA	SM00353	SSF47459	GO:0046983
tepie01g086820	NA	NA	NA	NA	NA	NA
tepie01g086830	IPR000868,IPR036380	PF00857	cd01012	NA	SSF52499	NA
tepie01g086840	IPR004837	PF01699	NA	NA	NA	GO:0016021,GO:0055085
tepie01g086850	IPR002909,IPR014756,IPR032200,IPR032201	PF01833,PF16422,PF16423	cd11606	SM00429	SSF81296	GO:0003677
tepie01g086860	NA	NA	NA	NA	NA	NA
tepie01g086870	IPR002717,IPR016181,IPR040706	PF01853,PF17772	cd04301	NA	SSF55729	GO:0004402,GO:0006355,GO:0016573
tepie01g086880	IPR016137,IPR036305	PF00615	NA	SM00315	SSF48097	NA
tepie01g086890	IPR000795,IPR004161,IPR009000,IPR020568,IPR027417,IPR035647,IPR041095	PF00009,PF03144,PF14492	cd01681,cd01885,cd16261,cd16268	NA	SSF50447,SSF52540,SSF54211,SSF54980	GO:0003924,GO:0005525
tepie01g086900	IPR021633	PF11581	NA	NA	NA	NA
tepie01g086910	NA	NA	NA	NA	NA	NA
tepie01g086920	IPR019269	PF10046	NA	NA	NA	NA
tepie01g086930	NA	NA	NA	NA	NA	NA
tepie01g086940	NA	NA	NA	NA	NA	NA
tepie01g086950	NA	NA	NA	NA	NA	NA
tepie01g086960	IPR013087,IPR036236	PF00096	NA	SM00355	SSF57667	NA
tepie01g086970	IPR007484	PF04389	NA	NA	SSF53187	NA
tepie01g086980	NA	NA	NA	NA	NA	NA
tepie01g086990	NA	NA	NA	NA	NA	NA
tepie01g087000	NA	NA	NA	NA	NA	NA
tepie01g087010	IPR008952,IPR018499	PF00335	NA	NA	SSF48652	GO:0016021
tepie01g087020	IPR001810,IPR036047	PF12937	NA	NA	SSF52047,SSF81383	GO:0005515
tepie01g087030	IPR001810,IPR036047	PF12937	NA	NA	SSF52047,SSF81383	GO:0005515
tepie01g087040	NA	NA	NA	NA	NA	NA
tepie01g087050	NA	NA	NA	NA	NA	NA
tepie01g087060	IPR002213,IPR007235	PF04101	cd03784	NA	SSF53756	GO:0008194,GO:0016758
tepie01g087070	NA	NA	NA	NA	NA	NA
tepie01g087080	NA	NA	NA	NA	NA	NA
tepie01g087090	IPR000719,IPR001772,IPR011009,IPR028375	PF00069,PF02149	NA	SM00220	SSF103243,SSF56112	GO:0004672,GO:0005524,GO:0006468
tepie01g087100	IPR001223,IPR002557,IPR011583,IPR017853,IPR029070,IPR036508	PF00704,PF01607	cd02872	SM00494,SM00636	SSF51445,SSF54556,SSF57625	GO:0005576,GO:0005975,GO:0008061
tepie01g087110	IPR002110,IPR036770	PF12796	NA	SM00248	SSF48403	GO:0005515
tepie01g087120	IPR031420	PF17065	NA	NA	NA	NA
tepie01g087130	IPR001567	PF01432	NA	NA	SSF55486	GO:0004222,GO:0006508
tepie01g087140	IPR000253,IPR001752,IPR008984,IPR022140,IPR022164,IPR027417,IPR032405	PF00225,PF00498,PF12423,PF12473,PF16183	cd00060,cd01365	SM00129,SM00240	SSF49879,SSF52540	GO:0003777,GO:0005515,GO:0005524,GO:0007018,GO:0008017
tepie01g087150	NA	NA	NA	NA	NA	NA
tepie01g087160	IPR000719,IPR011009	PF00069	NA	SM00220	SSF56112	GO:0004672,GO:0005524,GO:0006468
tepie01g087170	IPR003593,IPR010339,IPR027417,IPR041048	PF06068,PF17856	cd00009	SM00382	SSF52540	GO:0005524
tepie01g087180	IPR003598,IPR003599,IPR013098,IPR036179	PF07679,PF13927	cd00096	SM00408,SM00409	SSF48726	NA
tepie01g087190	NA	NA	NA	NA	NA	NA
tepie01g087200	NA	NA	NA	NA	NA	NA
tepie01g087210	IPR004087,IPR004088,IPR008606,IPR016024,IPR036612	PF00013,PF05456	cd00105	SM00322	SSF48371,SSF54791	GO:0003676,GO:0003723,GO:0008190,GO:0045947
tepie01g087220	IPR006708	PF04614	NA	NA	NA	GO:0005777
tepie01g087230	NA	NA	NA	NA	NA	NA
tepie01g087240	IPR000198,IPR000857,IPR001202,IPR008936,IPR036020	PF00620,PF00784	cd00201	SM00139,SM00324	SSF48350,SSF51045	GO:0005515,GO:0005856,GO:0007165
tepie01g087250	IPR014044,IPR035940	PF00188	NA	SM00198	SSF55797	NA
tepie01g087260	NA	NA	NA	NA	NA	NA
tepie01g087270	IPR016040,IPR036291	PF13460	cd05244	NA	SSF51735	NA
tepie01g087280	NA	NA	NA	NA	NA	NA
tepie01g087290	IPR001222,IPR003617,IPR003618,IPR017923,IPR035441,IPR036575	PF01096,PF07500,PF08711	cd00183,cd13749	SM00440,SM00509,SM00510	SSF46942,SSF47676,SSF57783	GO:0003676,GO:0005634,GO:0006351,GO:0008270
tepie01g087300	NA	NA	NA	NA	NA	NA
tepie01g087310	IPR002735,IPR003307,IPR016024,IPR016189,IPR016190	PF01873,PF02020	cd11561	SM00515,SM00653	SSF100966,SSF48371,SSF75689	GO:0003743,GO:0005515,GO:0006413
tepie01g087320	IPR001487,IPR003593,IPR003959,IPR027417,IPR036427,IPR041569	PF00004,PF00439,PF17862	cd00009,cd05528	SM00297,SM00382	SSF47370,SSF52540	GO:0005515,GO:0005524,GO:0016887
tepie01g087330	NA	NA	NA	NA	NA	NA
tepie01g087340	NA	NA	NA	NA	NA	NA
tepie01g087350	IPR004018	NA	NA	SM00707	NA	NA
tepie01g087360	IPR001839,IPR029034	PF00019	cd13752	SM00204	SSF57501	GO:0008083
tepie01g087370	IPR004018	PF02755	NA	SM00707	NA	NA
tepie01g087380	IPR040380,IPR041042	PF18408	cd16508	NA	NA	NA
tepie01g087390	IPR007474,IPR011722,IPR036623,IPR036767	PF04379,PF08755	NA	SM00992	SSF110069,SSF141255	GO:0003677
tepie01g087400	IPR011234,IPR036663	PF01557	NA	NA	SSF56529	GO:0003824
tepie01g087410	IPR002110,IPR002641,IPR016035,IPR036770	PF01734,PF12796,PF13606,PF13857	NA	SM00248	SSF48403,SSF52151	GO:0005515,GO:0006629
tepie01g087420	NA	NA	NA	NA	NA	NA
tepie01g087430	IPR008597,IPR023346	PF05497	cd16890	NA	SSF53955	GO:0003796
tepie01g087440	IPR007604	PF04516	NA	NA	NA	NA
tepie01g087450	NA	NA	NA	NA	NA	NA
tepie01g087460	IPR002347,IPR002539,IPR003033,IPR029069,IPR036291,IPR036527	PF00106,PF01575,PF02036	cd03448,cd05353	SM00822	SSF51735,SSF54637,SSF55718	GO:0016491
tepie01g087470	IPR002130,IPR029000	PF00160	cd01926	NA	SSF50891	GO:0000413,GO:0003755
tepie01g087480	IPR001251,IPR036273,IPR036865	PF00650	cd00170	SM00516	SSF46938,SSF52087	NA
tepie01g087490	NA	NA	NA	NA	NA	NA
tepie01g087500	IPR006674	PF13023	NA	NA	SSF109604	NA
tepie01g087510	IPR000276	PF00001	cd14978	NA	SSF81321	GO:0004930,GO:0007186,GO:0016021
tepie01g087520	NA	NA	NA	NA	NA	NA
tepie01g087530	IPR000504,IPR001876,IPR035979,IPR036443	PF00076,PF00641	cd12534	SM00360,SM00547	SSF54928,SSF90209	GO:0003676,GO:0003723
tepie01g087540	IPR024161	PF05741	NA	NA	NA	NA
tepie01g087550	IPR022628,IPR022629,IPR022630,IPR022636	PF00438,PF02772,PF02773	cd18079	NA	SSF55973	GO:0004478,GO:0006556
tepie01g087560	IPR001433,IPR008333,IPR017938,IPR039261	PF00175,PF00970	cd06183	NA	SSF52343,SSF63380	GO:0016491
tepie01g087570	IPR006565	PF07524	NA	NA	NA	NA
tepie01g087580	IPR000618	PF00379	NA	NA	NA	NA
tepie01g087590	IPR000618	PF00379	NA	NA	NA	NA
tepie01g087600	IPR000618	PF00379	NA	NA	NA	NA
tepie01g087610	IPR001163,IPR010920,IPR034105	PF01423	cd01730	SM00651	SSF50182	GO:0000398,GO:0003723
tepie01g087620	IPR019465	PF10392	NA	NA	NA	GO:0006891,GO:0017119
tepie01g087630	IPR008672	PF05557	NA	NA	SSF75704	GO:0007094
tepie01g087640	NA	NA	NA	NA	NA	NA
tepie01g087650	IPR000648,IPR001849,IPR037239	PF00169,PF01237	cd13286	SM00233	SSF144000,SSF50729	GO:0008289
tepie01g087660	NA	NA	NA	NA	NA	NA
tepie01g087670	IPR001357,IPR010613,IPR036420	PF06732,PF16589	cd17709	SM00292	SSF52113	GO:0005730,GO:0042254
tepie01g087680	NA	NA	NA	NA	NA	NA
tepie01g087690	IPR027917	PF15061	NA	NA	NA	GO:0016021,GO:0033617
tepie01g087700	IPR022742,IPR029058	PF12146	NA	NA	SSF53474	NA
tepie01g087710	IPR000719,IPR000961,IPR001849,IPR011009,IPR016137,IPR036305	PF00069,PF00169,PF00615	cd01240,cd08747	SM00133,SM00220,SM00233,SM00315	SSF48097,SSF50729,SSF56112	GO:0004672,GO:0004674,GO:0005524,GO:0006468
tepie01g087720	NA	NA	NA	NA	NA	NA
tepie01g087730	IPR001202,IPR003604,IPR013085,IPR036020,IPR036236	PF06220	cd00201	SM00451,SM00456	SSF51045,SSF57667	GO:0003676,GO:0005515,GO:0008270
tepie01g087740	IPR021950	PF12090	NA	NA	NA	GO:0000124,GO:0003712
tepie01g087750	IPR019402	PF10277	NA	NA	NA	NA
tepie01g087760	IPR018499	PF00335	NA	NA	NA	GO:0016021
tepie01g087770	IPR026213	PF15328	NA	NA	NA	GO:0016591
tepie01g087780	IPR012501,IPR019515	PF07928,PF10475	NA	NA	NA	GO:0042147
tepie01g087790	IPR036047	NA	NA	NA	SSF52047,SSF81383	GO:0005515
tepie01g087800	NA	NA	NA	NA	SSF52047	NA
tepie01g087810	IPR036047	NA	NA	NA	SSF52047,SSF81383	GO:0005515
tepie01g087820	IPR036179	NA	NA	NA	SSF48726	NA
tepie01g087830	IPR000718,IPR008753,IPR018497	PF01431,PF05649	cd08662	NA	SSF55486	GO:0004222,GO:0006508
tepie01g087840	NA	NA	NA	NA	NA	NA
tepie01g087850	NA	NA	NA	NA	NA	NA
tepie01g087860	IPR007751	PF05057	NA	NA	NA	NA
tepie01g087870	IPR007751,IPR022122	PF05057,PF12394	NA	NA	NA	NA
tepie01g087880	IPR001660,IPR013761	PF07647	NA	SM00454	SSF47769	GO:0005515
tepie01g087890	IPR004365,IPR012340,IPR014892,IPR036390	PF01336,PF08784	cd04478	NA	SSF46785,SSF50249	GO:0003676
tepie01g087900	NA	NA	NA	NA	NA	NA
tepie01g087910	NA	NA	NA	NA	NA	NA
tepie01g087920	NA	NA	NA	NA	NA	NA
tepie01g087930	NA	NA	NA	NA	NA	NA
tepie01g087940	NA	NA	NA	NA	NA	NA
tepie01g087950	IPR043988	PF19032	NA	NA	NA	GO:0016192
tepie01g087960	IPR013632,IPR027417,IPR033925	PF08423	cd01123	NA	SSF52540	GO:0003677
tepie01g087970	IPR000182,IPR001487,IPR016181,IPR036427	PF00439,PF00583	cd04301,cd05509	SM00297	SSF47370,SSF55729	GO:0005515,GO:0008080
tepie01g087980	IPR013087,IPR036236	PF00096	NA	SM00355	SSF57667	NA
tepie01g087990	IPR001305,IPR001623,IPR002939,IPR008971,IPR036410,IPR036869	PF00226,PF00684,PF01556	cd06257,cd10719,cd10747	SM00271	SSF46565,SSF49493,SSF57938	GO:0006457,GO:0031072,GO:0051082
tepie01g088000	IPR001305,IPR001623,IPR002939,IPR008971,IPR036410,IPR036869	PF00226,PF00684,PF01556	cd06257,cd10719,cd10747	SM00271	SSF46565,SSF49493,SSF57938	GO:0006457,GO:0031072,GO:0051082
tepie01g088010	NA	NA	NA	NA	NA	NA
tepie01g088020	NA	NA	NA	NA	NA	NA
tepie01g088030	IPR012429	PF07786	NA	NA	NA	NA
tepie01g088040	NA	NA	NA	NA	NA	NA
tepie01g088050	IPR001017,IPR005475,IPR029061,IPR031717,IPR032106	PF00676,PF02779,PF16078,PF16870	cd02016	SM00861	SSF52518	GO:0016624
tepie01g088060	NA	NA	NA	NA	NA	NA
tepie01g088070	IPR003593,IPR003959,IPR027417	PF00004	cd00009	SM00382	SSF52540	GO:0005524,GO:0016887
tepie01g088080	IPR001965,IPR003618,IPR006576,IPR011011,IPR012921,IPR019787,IPR036575,IPR037259	PF00628,PF07500,PF07533,PF07744	cd15552	SM00249,SM00510	SSF160481,SSF46942,SSF57903	GO:0005515,GO:0006351
tepie01g088090	IPR002379,IPR035921	PF00137	cd18177,cd18178	NA	SSF81333	GO:0015078,GO:0033177,GO:1902600
tepie01g088100	IPR013087	NA	NA	SM00355	NA	NA
tepie01g088110	IPR001007	NA	NA	SM00214	SSF57603	GO:0005515
tepie01g088120	IPR001370	PF00653,PF13920	cd00022	SM00238	SSF57924	NA
tepie01g088130	IPR002300,IPR009080,IPR015413	PF00133,PF09334	cd00812	NA	SSF47323,SSF52374	GO:0000166,GO:0004812,GO:0005524,GO:0006418
tepie01g088140	IPR003034,IPR006568,IPR007180,IPR036361	PF02037,PF04037,PF04046	NA	SM00513,SM00581	SSF68906	GO:0005634
tepie01g088150	IPR013657	PF08449	NA	NA	SSF103481	GO:0055085
tepie01g088160	IPR036047	NA	NA	NA	SSF52047,SSF81383	GO:0005515
tepie01g088170	NA	NA	NA	NA	NA	NA
tepie01g088180	IPR018484,IPR018485,IPR042024,IPR043129	PF00370,PF02782	cd07776	NA	SSF53067	GO:0004856,GO:0005975,GO:0016773,GO:0042732
tepie01g088190	NA	NA	NA	NA	NA	NA
tepie01g088200	IPR001507	PF00100	NA	SM00241	NA	NA
tepie01g088210	IPR008015,IPR014756	PF05351	NA	NA	SSF81296	NA
tepie01g088220	IPR002059,IPR011129,IPR012340,IPR024642	PF00313,PF12901	cd04458	SM00357	SSF50249	GO:0003676
tepie01g088230	IPR000031,IPR028923	PF00731,PF01259	cd01416	SM01001	SSF52255,SSF56104	GO:0006189
tepie01g088240	IPR000836,IPR029055,IPR029057	PF13522	cd06223	NA	SSF53271,SSF56235	NA
tepie01g088250	IPR001128,IPR036396	PF00067	NA	NA	SSF48264	GO:0004497,GO:0005506,GO:0016705,GO:0020037
tepie01g088260	IPR005804,IPR015876	PF00487	cd03505	NA	NA	GO:0006629,GO:0016717
tepie01g088270	IPR020946,IPR036188	PF00743	NA	NA	SSF51905	GO:0004499,GO:0050660,GO:0050661
tepie01g088280	IPR029190	PF04935	NA	NA	NA	NA
tepie01g088290	IPR001374,IPR036867	PF01424	NA	SM00393	SSF82708	GO:0003676
tepie01g088300	IPR018108,IPR023395	PF00153	NA	NA	SSF103506	NA
tepie01g088310	IPR006828,IPR014756,IPR032640,IPR037256	PF04739,PF16561	cd02859	SM01010	SSF160219,SSF81296	GO:0005515
tepie01g088320	IPR013766,IPR036249	PF00085	cd02995	NA	SSF52833	NA
tepie01g088330	IPR000873	PF00501	NA	NA	SSF56801	NA
tepie01g088340	IPR001356,IPR009057	PF00046	cd00086	SM00389	SSF46689	GO:0003677
tepie01g088350	IPR001356,IPR009057	PF00046	cd00086	SM00389	SSF46689	GO:0003677
tepie01g088360	IPR000473,IPR035977	PF00444	NA	NA	SSF57840	GO:0003735,GO:0005840,GO:0006412
tepie01g088370	NA	NA	NA	NA	NA	NA
tepie01g088380	NA	NA	NA	NA	NA	NA
tepie01g088390	IPR027417	PF13481	NA	NA	SSF52540	NA
tepie01g088400	IPR003613,IPR019474	PF04564,PF10408	cd16658	SM00504	SSF57850	GO:0000151,GO:0004842,GO:0006511,GO:0016567,GO:0034450
tepie01g088410	IPR007747,IPR011990	PF05053	cd14456	NA	SSF48452	GO:0005515,GO:0005634
tepie01g088420	IPR001107,IPR036013	PF01145	NA	SM00244	SSF117892	NA
tepie01g088430	IPR003112,IPR003598,IPR003599,IPR008160,IPR036179	PF01391,PF02191,PF13927	cd00096	SM00284,SM00408,SM00409	SSF48726	NA
tepie01g088440	IPR019368,IPR027417	PF10236	NA	NA	SSF52540	NA
tepie01g088450	IPR000717,IPR036390	PF01399	NA	SM00088,SM00753	SSF46785	NA
tepie01g088460	IPR013162,IPR036179	PF08205,PF13927	cd00096	NA	SSF48726	NA
tepie01g088470	IPR027806	PF13359	NA	NA	NA	NA
tepie01g088480	IPR002913	PF01852	NA	SM00234	SSF55961	GO:0008289
tepie01g088490	IPR001107,IPR036013	PF01145	NA	SM00244	SSF117892	NA
tepie01g088500	IPR000640,IPR000795,IPR004161,IPR005517,IPR009000,IPR009022,IPR020568,IPR027417,IPR035647,IPR041095	PF00009,PF00679,PF03144,PF03764,PF14492	cd01434,cd01886,cd04091,cd16262	SM00838,SM00889	SSF50447,SSF52540,SSF54211,SSF54980	GO:0003924,GO:0005525
tepie01g088510	IPR000719,IPR000961,IPR011009,IPR017892	PF00069,PF00433	cd05584	SM00133,SM00220	SSF56112	GO:0004672,GO:0004674,GO:0005524,GO:0006468
tepie01g088520	IPR000719,IPR011009,IPR044093	PF00069	cd07845	SM00220	SSF56112	GO:0004672,GO:0004693,GO:0005524,GO:0006468,GO:0007346
tepie01g088530	IPR000131,IPR035968	PF00231	cd12151	NA	SSF52943	GO:0015986,GO:0045261,GO:0046933
tepie01g088540	IPR001715,IPR001849,IPR002017,IPR018159,IPR036872,IPR041681	PF00307,PF00435,PF15410	cd00014,cd00176,cd10571	SM00033,SM00150,SM00233	SSF46966,SSF47576,SSF50729	GO:0005515
tepie01g088550	NA	NA	NA	NA	NA	NA
tepie01g088560	IPR002018,IPR029058	PF00135	NA	NA	SSF53474	NA
tepie01g088570	IPR002018,IPR029058	PF00135	NA	NA	SSF53474	NA
tepie01g088580	IPR003439,IPR003593,IPR027417	PF00005,PF12698	cd03263	SM00382	SSF52540	GO:0005524
tepie01g088590	IPR002018,IPR029058	PF00135	NA	NA	SSF53474	NA
tepie01g088600	NA	NA	NA	NA	NA	NA
tepie01g088610	IPR005365	PF03666	NA	NA	NA	GO:0032007
tepie01g088620	IPR019404	PF10280	NA	NA	NA	GO:0003712,GO:0006357,GO:0016592
tepie01g088630	IPR001031,IPR013968,IPR014030,IPR014031,IPR016039,IPR020841,IPR020843,IPR029058,IPR032821,IPR036291,IPR036736	PF00109,PF00975,PF02801,PF08659,PF16197	cd00833	SM00822,SM00825,SM00829	SSF47336,SSF51735,SSF53474,SSF53901	GO:0009058,GO:0016491,GO:0016746
tepie01g088640	IPR000742	PF00008	cd00054	SM00181	SSF57196	NA
tepie01g088650	IPR036179	NA	NA	NA	SSF48726	NA
tepie01g088660	NA	NA	NA	NA	NA	NA
tepie01g088670	IPR036249,IPR042128	PF01257	cd03064	NA	SSF52833	NA
tepie01g088680	IPR001330,IPR008930,IPR026872	PF00432	cd02893	NA	SSF48239	GO:0003824,GO:0005965,GO:0018343
tepie01g088690	IPR007726	PF05030	NA	NA	NA	NA
tepie01g088700	IPR036179	NA	NA	NA	SSF48726	NA
tepie01g088710	IPR000717,IPR036390	PF01399	NA	SM00088,SM00753	SSF46785	NA
tepie01g088720	IPR007763	PF05071	NA	NA	NA	GO:0016020,GO:0032981
tepie01g088730	IPR022043	PF12253	NA	NA	NA	NA
tepie01g088740	IPR032017	PF16046	NA	NA	NA	NA
tepie01g088750	IPR011032,IPR013154,IPR020843,IPR036291	PF08240,PF13602	NA	SM00829	SSF50129,SSF51735	GO:0016491
tepie01g088760	IPR013087,IPR036236	NA	NA	SM00355	SSF57667	NA
tepie01g088770	IPR003923	PF03540	cd07982	NA	NA	GO:0005634,GO:0006352
tepie01g088780	IPR000426,IPR001353,IPR029055	PF00227,PF10584	cd03755	SM00948	SSF56235	GO:0005839,GO:0006511,GO:0019773,GO:0051603
tepie01g088790	IPR039431,IPR041212	PF04652,PF18097	NA	NA	NA	NA
tepie01g088800	IPR000980,IPR006019,IPR006020,IPR036860	PF00017,PF00640	cd01209	SM00252,SM00462	SSF50729,SSF55550	GO:0035556
tepie01g088810	IPR041212	PF18097	NA	NA	NA	NA
tepie01g088820	IPR000555,IPR040843	PF01398,PF18755	cd08067	NA	SSF102712	GO:0005515,GO:0070122,GO:0140492
tepie01g088830	IPR002259,IPR036259	PF01733	NA	NA	SSF103473	GO:0005337,GO:0016021,GO:1901642
tepie01g088840	IPR006909,IPR006910,IPR036390	PF04824,PF04825	NA	NA	SSF46785	GO:0005515
tepie01g088850	IPR000560,IPR029033	PF00328	cd07061	NA	SSF53254	NA
tepie01g088860	IPR004360,IPR029068,IPR041735,IPR041736	PF00903	cd07250,cd08342	NA	SSF54593	NA
tepie01g088870	NA	NA	NA	NA	NA	NA
tepie01g088880	IPR004345	PF03134	NA	NA	NA	NA
tepie01g088890	IPR000626,IPR001394,IPR029071,IPR038765	PF00240,PF00443	cd02657,cd16104	SM00213	SSF54001,SSF54236	GO:0004843,GO:0005515,GO:0016579
tepie01g088900	IPR009006,IPR022643,IPR022644,IPR029066	PF00278,PF02784	NA	NA	SSF50621,SSF51419	GO:0003824
tepie01g088910	IPR018713	PF09995	NA	NA	NA	GO:0016491
tepie01g088920	NA	NA	NA	NA	NA	NA
tepie01g088930	IPR010448,IPR027417	PF06309	cd00009	NA	SSF52540	GO:0005524,GO:0016887
tepie01g088940	IPR000159,IPR029071	PF00788	cd17043	SM00314	SSF54236	GO:0007165
tepie01g088950	NA	NA	NA	NA	NA	NA
tepie01g088960	IPR008429	PF05602	NA	NA	NA	GO:0016021
tepie01g088970	IPR001506,IPR006026,IPR034035	PF01400	cd04280	SM00235	SSF55486	GO:0004222,GO:0006508,GO:0008237,GO:0008270
tepie01g088980	IPR006694	PF04116	NA	NA	NA	GO:0005506,GO:0008610,GO:0016491
tepie01g088990	IPR001593	PF01015	NA	SM01397	NA	GO:0003735,GO:0005840,GO:0006412
tepie01g089000	IPR001593	PF01015	NA	SM01397	NA	GO:0003735,GO:0005840,GO:0006412
tepie01g089010	IPR029054,IPR036157	PF00692	NA	NA	SSF51283	NA
tepie01g089020	IPR002524,IPR009061,IPR027469	PF01545	NA	NA	SSF161111,SSF46955	GO:0006812,GO:0008324,GO:0016021,GO:0055085
tepie01g089030	IPR000608,IPR016135	PF00179	cd00195	SM00212	SSF54495	NA
tepie01g089040	IPR000504,IPR035979,IPR041105	PF00076,PF18694	cd12321,cd12322	SM00360	SSF54928	GO:0003676,GO:0003723
tepie01g089050	IPR004875	PF03184	NA	NA	NA	GO:0003676
tepie01g089060	IPR034030,IPR041645	PF13582,PF17771	cd04272	NA	SSF55486	NA
tepie01g089070	NA	NA	NA	NA	NA	NA
tepie01g089080	NA	NA	NA	NA	NA	NA
tepie01g089090	NA	NA	NA	NA	NA	NA
tepie01g089100	IPR002109,IPR033658,IPR036249	PF00462	cd03028	NA	SSF52833	GO:0097573
tepie01g089110	IPR001611,IPR006553	PF13516	NA	SM00367	SSF52047	GO:0005515
tepie01g089120	NA	NA	NA	NA	NA	NA
tepie01g089130	IPR000683,IPR004104,IPR036291	PF01408,PF02894	NA	NA	SSF51735,SSF55347	GO:0000166
tepie01g089140	IPR029034,IPR032104	PF16077	NA	NA	SSF57501	NA
tepie01g089150	IPR008603	PF05502	NA	NA	NA	GO:0005869
tepie01g089160	NA	NA	NA	NA	NA	NA
tepie01g089170	NA	NA	NA	NA	NA	NA
tepie01g089180	NA	NA	NA	NA	NA	NA
tepie01g089190	IPR036236	NA	NA	NA	SSF57667	NA
tepie01g089200	NA	NA	NA	NA	NA	NA
tepie01g089210	NA	NA	NA	NA	NA	NA
tepie01g089220	NA	NA	NA	NA	NA	NA
tepie01g089230	NA	NA	NA	NA	NA	NA
tepie01g089240	NA	NA	NA	NA	NA	NA
tepie01g089250	NA	NA	NA	NA	NA	NA
tepie01g089260	NA	NA	NA	NA	NA	NA
tepie01g089270	NA	NA	NA	NA	NA	NA
tepie01g089280	NA	NA	NA	NA	NA	NA
tepie01g089290	IPR000276	PF00001	cd15203	SM01381	SSF81321	GO:0004930,GO:0007186,GO:0016021
tepie01g089300	NA	NA	NA	NA	NA	NA
tepie01g089310	NA	NA	NA	NA	NA	NA
tepie01g089320	IPR036047	NA	NA	NA	SSF52047,SSF81383	GO:0005515
tepie01g089330	IPR036179	NA	NA	NA	SSF48726	NA
tepie01g089340	IPR001810,IPR036047	PF12937	NA	NA	SSF52047,SSF81383	GO:0005515
tepie01g089350	IPR003609	NA	NA	SM00473	SSF57414	NA
tepie01g089360	IPR027806	PF13359	NA	NA	NA	NA
tepie01g089370	IPR000425,IPR023271	PF00230	NA	NA	SSF81338	GO:0015267,GO:0016020,GO:0055085
tepie01g089380	NA	NA	NA	NA	NA	NA
tepie01g089390	NA	NA	NA	NA	NA	NA
tepie01g089400	IPR013057	PF01490	NA	NA	NA	NA
tepie01g089410	NA	NA	NA	NA	NA	NA
tepie01g089420	IPR000536,IPR001628,IPR035500,IPR041889	PF00104,PF00105	cd06938,cd07161	SM00399,SM00430	SSF48508,SSF57716	GO:0003700,GO:0006355,GO:0008270,GO:0043565
tepie01g089430	IPR035974	NA	NA	NA	SSF111347	GO:0005096,GO:0051056
tepie01g089440	IPR001012,IPR029071	PF00789	NA	SM00166	SSF54236	GO:0005515
tepie01g089450	IPR001440,IPR011990,IPR019734,IPR032374	PF00515,PF16546	NA	SM00028	SSF48452	GO:0005515
tepie01g089460	IPR011666	PF07713	NA	NA	NA	GO:0006397
tepie01g089470	IPR027244,IPR045838	PF12257,PF19418	NA	NA	NA	GO:0005096
tepie01g089480	IPR000618	PF00379	NA	NA	NA	NA
tepie01g089490	IPR008709,IPR016024	PF05536	NA	NA	SSF48371	NA
tepie01g089500	NA	NA	NA	NA	NA	NA
tepie01g089510	IPR001356,IPR009057	PF00046	cd00086	SM00389	SSF117856,SSF46689	GO:0003677
tepie01g089520	IPR003439,IPR003593,IPR011527,IPR027417,IPR036640	PF00005,PF00664	cd03250	SM00382	SSF52540,SSF90123	GO:0005524,GO:0016021,GO:0055085,GO:0140359
tepie01g089530	IPR003439,IPR003593,IPR011527,IPR027417,IPR036640,IPR044746	PF00005,PF00664	cd03244,cd03250,cd18579	SM00382	SSF52540,SSF90123	GO:0005524,GO:0016021,GO:0055085,GO:0140359
tepie01g089540	IPR029054,IPR036157	PF00692	NA	NA	SSF51283	NA
tepie01g089550	IPR007889,IPR009057	PF05225	NA	NA	SSF46689	GO:0003677
tepie01g089560	IPR001965,IPR011011	PF13831,PF13832	cd15573	SM00249	SSF57903	NA
tepie01g089570	IPR005631,IPR036714	PF03937	NA	NA	SSF109910	NA
tepie01g089580	IPR003166,IPR036390,IPR040501	PF02186,PF18121	cd07977	NA	SSF46785	GO:0006367
tepie01g089590	IPR001163,IPR010920,IPR034100	PF01423	cd01722	SM00651	SSF50182	GO:0000387,GO:0005681
tepie01g089600	IPR003604,IPR031781,IPR036236	PF12874,PF16835	NA	SM00451,SM01050	SSF57667	GO:0003676,GO:0008270
tepie01g089610	NA	NA	NA	NA	NA	NA
tepie01g089620	IPR001163,IPR010920,IPR034100	PF01423	cd01722	SM00651	SSF50182	GO:0000387,GO:0005681
tepie01g089630	NA	NA	NA	NA	NA	NA
tepie01g089640	IPR000859,IPR035914	PF00431	cd00041	SM00042	SSF49854	NA
tepie01g089650	IPR000219,IPR001849,IPR035899	PF00621	cd00160,cd13245	SM00233,SM00325	SSF48065,SSF50729	GO:0005085
tepie01g089660	IPR019148	PF09751	NA	NA	NA	NA
tepie01g089670	IPR004038,IPR029064	PF01248	NA	NA	SSF55315	NA
tepie01g089680	IPR000953,IPR008251,IPR016197,IPR023780	PF00385,PF01393	cd00034	SM00298,SM00300	SSF54160	GO:0005634
tepie01g089690	NA	NA	NA	NA	NA	NA
tepie01g089700	IPR011010,IPR021893	PF12012	cd00397	NA	SSF56349	GO:0003677
tepie01g089710	NA	NA	NA	NA	NA	NA
tepie01g089720	IPR032043,IPR032049,IPR033467	PF16682,PF16685	cd13122,cd16522	SM01114	SSF57850	GO:0061630
tepie01g089730	IPR001041,IPR025192,IPR036010	PF13085,PF13534	cd00207	NA	SSF46548,SSF54292	GO:0009055,GO:0051536
tepie01g089740	IPR000242,IPR000980,IPR003595,IPR029021,IPR036860	PF00017,PF00102	cd09931,cd10340,cd14544	SM00194,SM00252,SM00404	SSF52799,SSF55550	GO:0004725,GO:0006470
tepie01g089750	IPR001680,IPR036322	PF00400	cd00200	SM00320	SSF50978	GO:0005515
tepie01g089760	NA	NA	NA	NA	NA	NA
tepie01g089770	IPR001356,IPR001523,IPR009057	PF00046,PF00292	cd00086	SM00351,SM00389	SSF46689	GO:0003677,GO:0006355
tepie01g089780	IPR011701,IPR036259	PF07690	NA	NA	SSF103473	GO:0022857,GO:0055085
tepie01g089790	NA	NA	NA	NA	NA	NA
tepie01g089800	IPR000719,IPR011009	PF00069	cd13975	SM00220	SSF56112	GO:0004672,GO:0005524,GO:0006468
tepie01g089810	IPR003598,IPR003599,IPR013098,IPR013162,IPR036179	PF07679,PF08205,PF13927	NA	SM00408,SM00409	SSF48726	NA
tepie01g089820	NA	NA	NA	NA	NA	NA
tepie01g089830	IPR004113,IPR006094,IPR016164,IPR036318	PF01565,PF02913	NA	NA	SSF55103,SSF56176	GO:0003824,GO:0016491,GO:0050660
tepie01g089840	IPR003140,IPR029058	PF02230	NA	NA	SSF53474	GO:0016787
tepie01g089850	IPR000719,IPR001245,IPR011009	PF07714	NA	SM00220	SSF56112	GO:0004672,GO:0005524,GO:0006468
tepie01g089860	NA	NA	NA	NA	NA	NA
tepie01g089870	NA	NA	NA	NA	NA	NA
tepie01g089880	NA	NA	NA	NA	NA	NA
tepie01g089890	NA	NA	NA	NA	NA	NA
tepie01g089900	NA	NA	NA	NA	NA	NA
tepie01g089910	IPR000276	PF00001	cd15136	NA	SSF81321	GO:0004930,GO:0007186,GO:0016021
tepie01g089920	IPR002073,IPR003607,IPR013706	PF00233,PF08499	cd00077	SM00471	SSF109604	GO:0004114,GO:0007165
tepie01g089930	NA	NA	NA	NA	NA	NA
tepie01g089940	IPR001163,IPR010920,IPR017132	PF01423	cd01729	SM00651	SSF50182	GO:0000398,GO:0000956
tepie01g089950	IPR001650,IPR011545,IPR012961,IPR014001,IPR025696,IPR027417	PF00270,PF00271,PF08148,PF13234	cd18795	SM00487,SM00490,SM01142	SSF52540	GO:0003676,GO:0005524
tepie01g089960	IPR008468,IPR032563	PF05499,PF16282	NA	NA	NA	GO:0005634,GO:0045892
tepie01g089970	IPR000164,IPR007125,IPR009072	PF00125	NA	SM00428	SSF47113	GO:0000786,GO:0003677,GO:0046982
tepie01g089980	IPR001650,IPR011545,IPR012961,IPR014001,IPR025696,IPR027417	PF00270,PF00271,PF08148,PF13234	cd18795	SM00487,SM00490,SM01142	SSF52540	GO:0003676,GO:0005524
tepie01g089990	IPR008468,IPR032563	PF05499,PF16282	NA	NA	NA	GO:0005634,GO:0045892
tepie01g090000	IPR000164,IPR007125,IPR009072	PF00125	NA	SM00428	SSF47113	GO:0000786,GO:0003677,GO:0046982
tepie01g090010	IPR001424,IPR036423	PF00080	cd00305	NA	SSF49329	GO:0006801,GO:0046872
tepie01g090020	IPR008597,IPR023346	PF05497	cd16890	NA	SSF53955	GO:0003796
tepie01g090030	IPR002347,IPR036291	PF00106	cd05339	SM00822	SSF51735	GO:0016491
tepie01g090040	IPR000014,IPR011598,IPR013655,IPR013767,IPR035965,IPR036638	PF00010,PF00989,PF08447	cd00130	SM00091,SM00353	SSF47459,SSF55785	GO:0005515,GO:0006355,GO:0046983
tepie01g090050	NA	NA	NA	NA	NA	NA
tepie01g090060	IPR013094,IPR029058	PF07859	NA	NA	SSF53474	GO:0016787
tepie01g090070	IPR013094,IPR029058	PF07859	NA	NA	SSF53474	GO:0016787
tepie01g090080	IPR001806,IPR027417	PF00071	cd01861	SM00173,SM00174,SM00175,SM00176	SSF52540	GO:0003924,GO:0005525
tepie01g090090	IPR005843,IPR005844,IPR005845,IPR005846,IPR016055,IPR036900	PF00408,PF02878,PF02879,PF02880	cd05799	NA	SSF53738,SSF55957	GO:0005975,GO:0016868,GO:0071704
tepie01g090100	IPR019007	PF09429	NA	NA	NA	GO:0006396
tepie01g090110	IPR004827	PF00170	NA	SM00338	SSF57959	GO:0003700,GO:0006355
tepie01g090120	IPR004827	PF00170	NA	SM00338	SSF57959	GO:0003700,GO:0006355
tepie01g090130	IPR001965,IPR011011,IPR019787,IPR025750	PF00628,PF14051	cd15530,cd15619	SM00249	SSF57903	NA
tepie01g090140	NA	NA	NA	NA	NA	NA
tepie01g090150	NA	NA	NA	NA	NA	NA
tepie01g090160	IPR000980,IPR001245,IPR011009,IPR020635,IPR035027,IPR036860	PF00017,PF07714	cd05039,cd09937	SM00219,SM00252	SSF55550,SSF56112	GO:0004672,GO:0004713,GO:0006468
tepie01g090170	IPR000253,IPR008984	PF00498	cd00060	SM00240	SSF49879	GO:0005515
tepie01g090180	IPR002018,IPR029058	PF00135	NA	NA	SSF53474	NA
tepie01g090190	IPR001163,IPR010920,IPR017132	PF01423	cd01729	SM00651	SSF50182	GO:0000398,GO:0000956
tepie01g090200	IPR036047	NA	NA	NA	SSF52047,SSF81383	GO:0005515
tepie01g090210	IPR017456,IPR017926,IPR027417,IPR029062,IPR033828	PF00117,PF06418	cd01746,cd03113	NA	SSF52317,SSF52540	GO:0003883,GO:0006221,GO:0006241
tepie01g090220	IPR006677,IPR006678,IPR036167	PF01974,PF02778	NA	NA	SSF53032	GO:0000213,GO:0006388
tepie01g090230	IPR017456,IPR017926,IPR027417,IPR029062,IPR033828	PF00117,PF06418	cd01746,cd03113	NA	SSF52317,SSF52540	GO:0003883,GO:0006221,GO:0006241
tepie01g090240	IPR006677,IPR006678,IPR036167	PF01974,PF02778	NA	NA	SSF53032	GO:0000213,GO:0006388
tepie01g090250	IPR003604,IPR036236	NA	NA	SM00451	SSF57667	GO:0003676,GO:0008270
tepie01g090260	NA	NA	NA	NA	NA	NA
tepie01g090270	IPR013260	PF08231	NA	NA	NA	NA
tepie01g090280	NA	NA	NA	NA	NA	NA
tepie01g090290	IPR003439,IPR013525,IPR027417,IPR043926	PF00005,PF01061,PF19055	NA	NA	SSF52540	GO:0005524,GO:0016020,GO:0140359
tepie01g090300	NA	NA	NA	NA	NA	NA
tepie01g090310	IPR003439,IPR003593,IPR013525,IPR027417	PF00005,PF01061	NA	SM00382	SSF52540	GO:0005524,GO:0016020
tepie01g090320	IPR002857	PF02008	NA	NA	SSF57716	GO:0003677,GO:0008270
tepie01g090330	IPR001766,IPR036390	PF00250	cd00059	SM00339	SSF46785	GO:0003700,GO:0006355,GO:0043565
tepie01g090340	IPR001766,IPR036390	PF00250	cd00059	SM00339	SSF46785	GO:0003700,GO:0006355,GO:0043565
tepie01g090350	IPR001932,IPR036457	PF00481	cd00143	SM00332	SSF81606	GO:0016791
tepie01g090360	IPR019159	PF09762	NA	NA	NA	NA
tepie01g090370	IPR000897,IPR003593,IPR007222,IPR011012,IPR013822,IPR027417,IPR036225	PF00448,PF02881,PF04086	cd14826,cd17876	SM00382,SM00962,SM00963	SSF47364,SSF52540,SSF64356	GO:0003924,GO:0005047,GO:0005525,GO:0005785,GO:0006614,GO:0006886
tepie01g090380	IPR000330,IPR001650,IPR010003,IPR014001,IPR027417	PF00176,PF00271,PF07443	cd18010,cd18793	SM00487,SM00490	SSF52540	GO:0005524,GO:0140658
tepie01g090390	NA	NA	NA	NA	NA	NA
tepie01g090400	IPR001660,IPR006020,IPR013761	PF00536,PF00640,PF07647	cd01274	SM00454,SM00462	SSF47769,SSF50729	GO:0005515
tepie01g090410	IPR001623,IPR036869	PF00226	cd06257	SM00271	SSF46565	NA
tepie01g090420	IPR009851,IPR037202	PF07200	NA	NA	SSF140111	NA
tepie01g090430	IPR029444,IPR029445	PF14837,PF14838	NA	NA	NA	NA
tepie01g090440	NA	NA	NA	NA	NA	NA
tepie01g090450	IPR000341,IPR000403,IPR001263,IPR002420,IPR003113,IPR011009,IPR016024,IPR029071,IPR035892	PF00454,PF00613,PF00792,PF00794,PF02192	cd05165	SM00142,SM00143,SM00144,SM00145,SM00146	SSF48371,SSF49562,SSF54236,SSF56112	NA
tepie01g090460	IPR001841,IPR018957	PF00097	cd16526	SM00184	SSF57850	GO:0046872
tepie01g090470	NA	NA	NA	NA	NA	NA
tepie01g090480	IPR019153,IPR036390	PF09756	NA	SM01128	SSF46785	NA
tepie01g090490	IPR013126,IPR029047,IPR029048,IPR042050,IPR043129	PF00012	cd10241	NA	SSF100920,SSF100934,SSF53067	GO:0005524,GO:0016887
tepie01g090500	IPR024661	PF11705	NA	NA	NA	GO:0006383
tepie01g090510	IPR035914	NA	NA	NA	SSF49854	NA
tepie01g090520	IPR003593,IPR003959,IPR027417,IPR032501,IPR041569	PF00004,PF16450,PF17862	cd00009	SM00382	SSF52540	GO:0005524,GO:0016887
tepie01g090530	IPR001766,IPR036390	PF00250	NA	SM00339	SSF46785	GO:0003700,GO:0006355,GO:0043565
tepie01g090540	IPR001214,IPR011990,IPR019734	PF00856	NA	SM00028	SSF144232,SSF48452,SSF82199	GO:0005515
tepie01g090550	IPR001628	PF00105	NA	SM00399	SSF57716	GO:0003700,GO:0006355,GO:0008270,GO:0043565
tepie01g090560	IPR004837	PF01699	NA	NA	NA	GO:0016021,GO:0055085
tepie01g090570	IPR004837	PF01699	NA	NA	NA	GO:0016021,GO:0055085
tepie01g090580	IPR003598,IPR003599,IPR013098,IPR036179	PF07679,PF13927	cd00096	SM00408,SM00409	SSF48726	NA
tepie01g090590	IPR003598,IPR003599,IPR003961,IPR013098,IPR036116,IPR036179	PF00041,PF07679,PF13927	cd00063,cd00096	SM00060,SM00408,SM00409	SSF48726,SSF49265	GO:0005515
tepie01g090600	NA	NA	NA	NA	NA	NA
tepie01g090610	NA	NA	NA	NA	NA	NA
tepie01g090620	NA	NA	NA	NA	NA	NA
tepie01g090630	NA	NA	NA	NA	NA	NA
tepie01g090640	NA	NA	NA	NA	NA	NA
tepie01g090650	NA	NA	NA	NA	NA	NA
tepie01g090660	NA	NA	NA	NA	NA	NA
tepie01g090670	NA	NA	NA	NA	NA	NA
tepie01g090680	NA	NA	NA	NA	NA	NA
tepie01g090690	NA	NA	NA	NA	NA	NA
tepie01g090700	NA	NA	NA	NA	NA	NA
tepie01g090710	NA	NA	NA	NA	NA	NA
tepie01g090720	IPR000535,IPR008962	PF00635	NA	NA	SSF49354	NA
tepie01g090730	IPR001394,IPR015063,IPR036873,IPR038765	PF00443,PF08969	cd02674	NA	SSF140856,SSF52821,SSF54001	GO:0004843,GO:0016579
tepie01g090740	IPR007014	PF04930	NA	NA	NA	NA
tepie01g090750	IPR006671,IPR013763,IPR031658,IPR036915	PF00134,PF16899	cd00043	SM00385	SSF47954	NA
tepie01g090760	IPR005349	PF03647	NA	NA	NA	GO:0016020
tepie01g090770	IPR000718,IPR008753,IPR018497	PF01431,PF05649	cd08662	NA	SSF55486	GO:0004222,GO:0006508
tepie01g090780	IPR027417,IPR038729	PF13476	NA	NA	SSF52540	NA
tepie01g090790	NA	NA	NA	NA	NA	NA
tepie01g090800	IPR027417,IPR038729,IPR045171	PF13476	cd03240	NA	SSF52540	NA
tepie01g090810	NA	NA	NA	NA	NA	NA
tepie01g090820	NA	NA	NA	NA	NA	NA
tepie01g090830	NA	NA	NA	NA	NA	NA
tepie01g090840	NA	NA	NA	NA	NA	NA
tepie01g090850	NA	NA	NA	NA	NA	NA
tepie01g090860	NA	NA	NA	NA	NA	NA
tepie01g090870	NA	NA	NA	NA	NA	NA
tepie01g090880	NA	NA	NA	NA	NA	NA
tepie01g090890	NA	NA	NA	NA	NA	NA
tepie01g090900	IPR000814	PF00352	NA	NA	SSF55945	GO:0003677,GO:0006352
tepie01g090910	NA	NA	NA	NA	NA	NA
tepie01g090920	NA	NA	NA	NA	NA	NA
tepie01g090930	NA	NA	NA	NA	NA	NA
tepie01g090940	NA	NA	NA	NA	NA	NA
tepie01g090950	NA	NA	NA	NA	NA	NA
tepie01g090960	IPR000814	PF00352	NA	NA	SSF55945	GO:0003677,GO:0006352
tepie01g090970	IPR001452,IPR003134,IPR035716,IPR036028	PF00018,PF02218	cd11959	SM00326	SSF50044	GO:0005515
tepie01g090980	IPR006838	PF04750	NA	NA	NA	GO:0016021
tepie01g090990	IPR014730,IPR014731,IPR029035,IPR033947	PF00766,PF01012	cd01715	SM00893	SSF52402,SSF52467	NA
tepie01g091000	IPR003038	PF02109	NA	NA	NA	GO:0008250,GO:0016021
tepie01g091010	IPR002524,IPR027469	PF01545	NA	NA	SSF161111	GO:0006812,GO:0008324,GO:0016021,GO:0055085
tepie01g091020	NA	NA	NA	NA	NA	NA
tepie01g091030	NA	NA	NA	NA	NA	NA
tepie01g091040	NA	NA	NA	NA	NA	NA
tepie01g091050	NA	NA	NA	NA	NA	NA
tepie01g091060	IPR008435,IPR035914	PF05428	NA	NA	SSF49854	GO:0051424
tepie01g091070	NA	NA	NA	NA	NA	NA
tepie01g091080	IPR000668,IPR038765	PF00112	NA	SM00645	SSF54001	GO:0006508,GO:0008234
tepie01g091090	NA	NA	NA	NA	NA	NA
tepie01g091100	IPR001965,IPR011011,IPR019787	PF00628,PF13832	cd15561,cd15562,cd15674	SM00249	SSF57903	NA
tepie01g091110	IPR033438	PF17175	NA	NA	NA	GO:0005892
tepie01g091120	IPR000421,IPR006585,IPR008979	PF00754	NA	SM00607	SSF49785	NA
tepie01g091130	NA	NA	NA	NA	NA	NA
tepie01g091140	IPR011701,IPR036259	PF07690	NA	NA	SSF103473	GO:0022857,GO:0055085
tepie01g091150	IPR002347,IPR036291	PF00106	NA	NA	SSF51735	GO:0016491
tepie01g091160	NA	NA	NA	NA	NA	NA
tepie01g091170	NA	NA	NA	NA	NA	NA
tepie01g091180	NA	NA	NA	NA	NA	NA
tepie01g091190	NA	NA	NA	NA	NA	NA
tepie01g091200	IPR002347,IPR036291	PF00106	NA	NA	SSF51735	GO:0016491
tepie01g091210	IPR000089,IPR001078,IPR011053	PF00198,PF00364	cd06849	NA	SSF51230,SSF52777	GO:0016746
tepie01g091220	IPR006941,IPR012337	PF04857	NA	NA	SSF53098	NA
tepie01g091230	IPR035587	PF01207	cd02801	NA	SSF51395	NA
tepie01g091240	IPR000668,IPR038765	PF00112	NA	SM00645	SSF54001	GO:0006508,GO:0008234
tepie01g091250	IPR011701,IPR036259	PF07690	NA	NA	SSF103473	GO:0022857,GO:0055085
tepie01g091260	IPR011701,IPR036259	PF07690	NA	NA	SSF103473	GO:0022857,GO:0055085
tepie01g091270	NA	NA	NA	NA	NA	NA
tepie01g091280	IPR011701,IPR036259	PF07690	NA	NA	SSF103473	GO:0022857,GO:0055085
tepie01g091290	IPR008576,IPR029063	PF05891	cd02440	NA	SSF53335	GO:0006480,GO:0008168
tepie01g091300	IPR001214,IPR011990,IPR044421	PF00856	cd10536	SM00317	SSF48452,SSF82199	GO:0005515
tepie01g091310	IPR022803,IPR031309,IPR031310	PF00281,PF00673	NA	NA	SSF55282	NA
tepie01g091320	IPR019564,IPR033468,IPR036282	PF10568,PF17171	NA	NA	SSF47616	GO:0001401
tepie01g091330	IPR009563	PF06677	NA	NA	NA	NA
tepie01g091340	IPR000866,IPR019479,IPR036249	PF00578,PF10417	cd03015	NA	SSF52833	GO:0016209,GO:0016491,GO:0051920
tepie01g091350	IPR019133	PF09731	NA	NA	NA	NA
tepie01g091360	NA	NA	NA	NA	NA	NA
tepie01g091370	IPR004788,IPR037171	PF06026	cd01398	NA	SSF100950,SSF75445	GO:0004751,GO:0009052
tepie01g091380	IPR007863,IPR011249,IPR011765	PF00675,PF05193	NA	NA	SSF63411	GO:0046872
tepie01g091390	IPR004457	PF03367	NA	SM00709	NA	GO:0008270
tepie01g091400	IPR001478,IPR036034	PF00595	cd00992	SM00228	SSF50156	GO:0005515
tepie01g091410	IPR004843,IPR006186,IPR029052	PF00149	cd07415	SM00156	SSF56300	GO:0016787
tepie01g091420	NA	NA	NA	NA	NA	NA
tepie01g091430	IPR006621	PF20146	NA	SM00703	NA	NA
tepie01g091440	IPR036236	NA	NA	NA	SSF57667	NA
tepie01g091450	IPR002656,IPR006621	PF01757,PF20146	NA	SM00703	NA	GO:0016747
tepie01g091460	IPR003511,IPR036570	PF02301	NA	NA	SSF56019	NA
tepie01g091470	IPR013538,IPR015310,IPR036338	PF08327,PF09229	cd08892	SM01000	SSF103111,SSF55961	GO:0001671,GO:0051087
tepie01g091480	IPR002213	PF00201	cd03784	NA	SSF53756	GO:0008194
tepie01g091490	NA	NA	NA	NA	SSF53756	NA
tepie01g091500	IPR002213	PF00201	cd03784	NA	SSF53756	GO:0008194
tepie01g091510	IPR029044	PF03142	cd04190	NA	SSF53448	NA
tepie01g091520	NA	NA	NA	NA	NA	NA
tepie01g091530	IPR000795,IPR004160,IPR004161,IPR009000,IPR009001,IPR027417,IPR033720,IPR041709	PF00009,PF03143,PF03144	cd01884,cd03697	NA	SSF50447,SSF50465,SSF52540	GO:0003924,GO:0005525
tepie01g091540	IPR013022,IPR036237	PF01261	NA	NA	SSF51658	NA
tepie01g091550	IPR016024	PF05804	NA	SM01297	SSF48371	NA
tepie01g091560	IPR008465,IPR015919	PF05454	NA	NA	SSF49313	GO:0005509,GO:0016010,GO:0016020
tepie01g091570	IPR001841	PF13639	cd16694	NA	SSF57850	NA
tepie01g091580	IPR001128,IPR036396	PF00067	NA	NA	SSF48264	GO:0004497,GO:0005506,GO:0016705,GO:0020037
tepie01g091590	IPR019383	PF10256	NA	NA	NA	NA
tepie01g091600	IPR001965,IPR006565,IPR011011,IPR019787	PF00628,PF07524	cd15522	SM00249,SM00576	SSF57903	NA
tepie01g091610	IPR001194	PF02141	NA	SM00799	NA	NA
tepie01g091620	IPR002048,IPR011992	PF00036,PF13202,PF13499	NA	SM00054	SSF47473	GO:0005509
tepie01g091630	NA	NA	NA	NA	NA	NA
tepie01g091640	NA	NA	NA	NA	NA	NA
tepie01g091650	IPR013604	PF08395	NA	NA	NA	GO:0016021,GO:0050909
tepie01g091660	IPR014782,IPR024571,IPR034016,IPR042097,IPR045357	PF01433,PF11838,PF17900	cd09601	NA	SSF55486,SSF63737	GO:0008237,GO:0008270
tepie01g091670	IPR002190	PF01454	NA	SM01373	NA	NA
tepie01g091680	IPR002641,IPR016035,IPR045217	PF01734	cd07211	NA	SSF52151	GO:0004620,GO:0006629
tepie01g091690	IPR018781	PF10160	NA	NA	NA	NA
tepie01g091700	IPR000836,IPR029057	PF00156	cd06223	NA	SSF53271	NA
tepie01g091710	IPR003100,IPR003165,IPR012337,IPR014811,IPR032474,IPR036085	PF02170,PF02171,PF08699,PF16486	cd02846	SM00950,SM01163	SSF101690,SSF53098	GO:0003676,GO:0005515
tepie01g091720	IPR003165,IPR012337	PF02171	NA	SM00950	SSF53098	GO:0003676
tepie01g091730	IPR000585,IPR001818,IPR002477,IPR006026,IPR018487,IPR033739,IPR036365,IPR036375	PF00045,PF00413,PF01471	cd00094,cd04278	SM00120,SM00235	SSF47090,SSF50923,SSF55486	GO:0004222,GO:0006508,GO:0008237,GO:0008270,GO:0031012
tepie01g091740	IPR000719,IPR011009	PF00069	cd14211	SM00220	SSF56112,SSF81995	GO:0004672,GO:0005524,GO:0006468
tepie01g091750	IPR000795,IPR004160,IPR004161,IPR009000,IPR009001,IPR015033,IPR027417,IPR037189	PF00009,PF03143,PF03144,PF08938	cd01883,cd04093,cd16267	NA	SSF109732,SSF50447,SSF50465,SSF52540	GO:0003924,GO:0005525
tepie01g091760	IPR019372	PF10242	NA	NA	NA	NA
tepie01g091770	NA	NA	NA	NA	NA	NA
tepie01g091780	NA	NA	NA	NA	NA	NA
tepie01g091790	IPR008883,IPR016135,IPR017916,IPR037202	PF05743,PF09454	NA	NA	SSF140111,SSF54495	GO:0006464,GO:0015031
tepie01g091800	NA	NA	NA	NA	NA	NA
tepie01g091810	IPR004241,IPR029071	PF02991	cd16129	NA	SSF54236	NA
tepie01g091820	IPR000164,IPR007125,IPR009072	PF00125	NA	SM00428	SSF47113	GO:0000786,GO:0003677,GO:0046982
tepie01g091830	IPR013818,IPR029058	PF00151	NA	NA	SSF53474	GO:0016298
tepie01g091840	IPR010562,IPR020234	PF06585,PF16984	NA	NA	NA	NA
tepie01g091850	IPR011701,IPR036259	PF07690	NA	NA	SSF103473	GO:0022857,GO:0055085
tepie01g091860	NA	NA	NA	NA	NA	NA
tepie01g091870	IPR018816,IPR019134	PF09732,PF10312	NA	SM01050	NA	GO:0005515
tepie01g091880	IPR000504,IPR034158,IPR034159,IPR035979	PF00076	cd12334,cd12335	SM00360	SSF54928	GO:0003676,GO:0003723
tepie01g091890	IPR000832	PF00002	cd15039	NA	NA	GO:0004930,GO:0007186,GO:0016021
tepie01g091900	IPR003593,IPR003959,IPR027417	PF00004	cd00009	SM00382	SSF52540	GO:0005524,GO:0016887
tepie01g091910	IPR001356,IPR009057	PF00046	cd00086	SM00389	SSF46689	GO:0003677
tepie01g091920	IPR001766,IPR036390	PF00250	NA	SM00339	SSF46785	GO:0003700,GO:0006355,GO:0043565
tepie01g091930	IPR013087	NA	NA	SM00355	NA	NA
tepie01g091940	IPR003172,IPR036846	PF02221	NA	NA	SSF63707	NA
tepie01g091950	NA	NA	NA	NA	NA	NA
tepie01g091960	NA	NA	NA	NA	NA	NA
tepie01g091970	IPR001650,IPR011545,IPR014001,IPR027417,IPR044728	PF00270,PF00271	cd18046,cd18787	SM00487,SM00490	SSF52540	GO:0003676,GO:0005524
tepie01g091980	IPR007273	PF04144	NA	NA	NA	GO:0015031,GO:0016021
tepie01g091990	IPR001752,IPR027417	PF00225	NA	SM00129	SSF52540	GO:0003777,GO:0005524,GO:0007018,GO:0008017
tepie01g092000	NA	NA	NA	NA	NA	NA
tepie01g092010	IPR002347,IPR036291	PF00106	cd05356	NA	SSF51735	GO:0016491
tepie01g092020	NA	NA	NA	NA	NA	NA
tepie01g092030	NA	NA	NA	NA	NA	NA
tepie01g092040	IPR009346	PF06212	NA	NA	NA	NA
tepie01g092050	NA	NA	NA	NA	NA	NA
tepie01g092060	IPR020630,IPR020631,IPR036291	PF00763,PF02882	NA	NA	SSF51735,SSF53223	GO:0004488
tepie01g092070	NA	NA	NA	NA	NA	NA
tepie01g092080	IPR001916,IPR023346	PF00062	NA	SM00263	SSF53955	NA
tepie01g092090	IPR009346	PF06212	NA	NA	NA	NA
tepie01g092100	NA	NA	NA	NA	NA	NA
tepie01g092110	IPR001734	PF00474	cd11492	NA	NA	GO:0016020,GO:0022857,GO:0055085
tepie01g092120	IPR001650,IPR004179,IPR011545,IPR014001,IPR027417	PF00270,PF00271,PF02889	cd18795	SM00487,SM00490,SM00973	SSF158702,SSF52540	GO:0003676,GO:0005524
tepie01g092130	IPR003961,IPR036116	NA	cd00063	NA	SSF49265	GO:0005515
tepie01g092140	IPR002602,IPR003598,IPR003599,IPR003961,IPR013106,IPR036116,IPR036179	PF00041,PF01682,PF07686,PF13927	cd00063,cd00096	SM00060,SM00408,SM00409	SSF48726,SSF49265	GO:0005515
tepie01g092150	IPR009829	PF07160	NA	NA	NA	GO:0007059,GO:0008017,GO:0051301
tepie01g092160	NA	NA	NA	NA	NA	NA
tepie01g092170	IPR002557,IPR036508	PF01607	NA	SM00494	SSF57625	GO:0005576,GO:0008061
tepie01g092180	IPR001680,IPR036322	PF00400	NA	SM00320	SSF50978	GO:0005515
tepie01g092190	NA	NA	NA	NA	NA	NA
tepie01g092200	IPR003598,IPR003599,IPR003961,IPR013098,IPR036116,IPR036179	PF00041,PF07679,PF13927	cd00063,cd00096	SM00060,SM00408,SM00409	SSF48726,SSF49265	GO:0005515
tepie01g092210	IPR016009	PF01746	NA	NA	NA	NA
tepie01g092220	IPR016009	PF01746	cd18102	NA	NA	NA
tepie01g092230	IPR000697,IPR014885,IPR038023	PF00568,PF08776	cd01207	SM00461	SSF101447,SSF118370,SSF50729	NA
tepie01g092240	IPR007599,IPR035952	PF04511	NA	NA	SSF144091	NA
tepie01g092250	IPR032552,IPR034257,IPR035979	PF16294	cd12432	NA	SSF54928	GO:0003676
tepie01g092260	IPR016024	NA	NA	NA	SSF48371	NA
tepie01g092270	IPR010920,IPR019050,IPR025609	PF09532,PF12701	cd01736	SM01199,SM01271	SSF50182	NA
tepie01g092280	IPR000089,IPR005479,IPR005481,IPR005482,IPR011053,IPR011054,IPR013537,IPR016185,IPR029045,IPR034733	PF00289,PF00364,PF01039,PF02785,PF02786,PF08326	cd06850	SM00878	SSF51230,SSF51246,SSF52096,SSF52440,SSF56059	GO:0003989,GO:0005524,GO:0006633
tepie01g092290	IPR013087,IPR036236	NA	NA	SM00355	SSF57667	NA
tepie01g092300	IPR007042,IPR021933,IPR035979	PF04959,PF12066	cd00590	NA	SSF54928	GO:0003676
tepie01g092310	IPR018482	PF10146	NA	NA	NA	NA
tepie01g092320	IPR004127	PF02996	NA	NA	SSF46579	NA
tepie01g092330	IPR004367,IPR006671,IPR013763,IPR036915	PF00134,PF02984	cd00043	SM00385,SM01332	SSF47954	NA
tepie01g092340	NA	NA	NA	NA	NA	NA
tepie01g092350	IPR000276	PF00001	NA	NA	SSF81321	GO:0004930,GO:0007186,GO:0016021
tepie01g092360	IPR010285,IPR027417	PF05970	NA	NA	SSF52540	GO:0000723,GO:0003678,GO:0006281
tepie01g092370	IPR025476	PF14214	NA	NA	NA	NA
tepie01g092380	NA	NA	NA	NA	NA	NA
tepie01g092390	IPR000157,IPR000483,IPR001611,IPR003591,IPR035897	PF01582,PF13855	NA	SM00082,SM00255,SM00365,SM00369	SSF52058,SSF52200	GO:0003953,GO:0005515,GO:0007165
tepie01g092400	IPR022672,IPR022673,IPR043129	PF00349,PF03727	cd00012	NA	SSF53067	GO:0005524,GO:0005975,GO:0016773
tepie01g092410	IPR017978,IPR028082	PF00003	cd13953	NA	SSF53822	GO:0004930,GO:0007186,GO:0016021
tepie01g092420	IPR002213,IPR007235	PF04101	cd03784	NA	SSF53756	GO:0008194,GO:0016758
tepie01g092430	NA	NA	NA	NA	NA	NA
tepie01g092440	IPR001279,IPR011108,IPR021718,IPR022712,IPR036866	PF07521,PF10996,PF11718,PF16661	cd16292	SM00849,SM01027,SM01098	SSF56281	NA
tepie01g092450	IPR007327	PF04201	NA	NA	NA	NA
tepie01g092460	IPR003890,IPR009818,IPR016024	PF02854,PF07145	NA	SM00543	SSF48371	GO:0003723,GO:0005515
tepie01g092470	NA	NA	NA	NA	NA	NA
tepie01g092480	IPR008011,IPR045297	PF05347	cd20264	NA	NA	GO:0016226
tepie01g092490	IPR005821	PF00520	NA	NA	SSF81324	GO:0005216,GO:0006811,GO:0016020,GO:0055085
tepie01g092500	IPR008011,IPR045297	PF05347	cd20264	NA	NA	GO:0016226
tepie01g092510	NA	NA	NA	NA	NA	NA
tepie01g092520	NA	NA	NA	NA	NA	NA
tepie01g092530	IPR000361,IPR035903	PF01521	NA	NA	SSF89360	NA
tepie01g092540	IPR008547,IPR029058	PF05705	NA	NA	SSF53474	NA
tepie01g092550	IPR000361,IPR035903	PF01521	NA	NA	SSF89360	NA
tepie01g092560	IPR036919	NA	NA	NA	SSF55129	NA
tepie01g092570	IPR001623,IPR016024,IPR025640,IPR036869,IPR045802	PF00226,PF14237,PF19432	cd06257	SM00271	SSF46565,SSF48371	NA
tepie01g092580	NA	NA	NA	NA	NA	NA
tepie01g092590	IPR001375,IPR002469,IPR029058	PF00326,PF00930	NA	NA	SSF53474,SSF82171	GO:0006508,GO:0008236
tepie01g092600	IPR000421,IPR000436,IPR000742,IPR000859,IPR001881,IPR002172,IPR003410,IPR008979,IPR009030,IPR011641,IPR013032,IPR013320,IPR016187,IPR035914,IPR035976,IPR036055	PF00008,PF00057,PF00084,PF00431,PF00754,PF02494,PF07645,PF07699,PF12661,PF13385	cd00033,cd00037,cd00041,cd00054,cd00112	SM00032,SM00042,SM00179,SM00181,SM00192,SM00231,SM01411	SSF49785,SSF49854,SSF49899,SSF56436,SSF57184,SSF57196,SSF57424,SSF57535	GO:0005509,GO:0005515
tepie01g092610	IPR000073,IPR006693,IPR029058	PF00561,PF04083	NA	NA	SSF53474	GO:0006629
tepie01g092620	NA	NA	NA	NA	NA	NA
tepie01g092630	NA	NA	NA	NA	NA	NA
tepie01g092640	IPR004843,IPR006186,IPR029052	PF00149	cd07415	SM00156	SSF56300	GO:0016787
tepie01g092650	IPR008610	PF05890	NA	NA	NA	NA
tepie01g092660	NA	NA	NA	NA	NA	NA
tepie01g092670	NA	NA	NA	NA	NA	NA
tepie01g092680	IPR018119	PF03088,PF20067	NA	NA	SSF63829	GO:0009058,GO:0016844
tepie01g092690	NA	NA	NA	NA	NA	NA
tepie01g092700	IPR012337,IPR012816,IPR037238	PF08719	NA	NA	SSF143990,SSF53098	NA
tepie01g092710	NA	NA	NA	NA	NA	NA
tepie01g092720	IPR006073,IPR014813,IPR027417	PF01926,PF08701	cd04178	NA	SSF52540	GO:0005525
tepie01g092730	NA	NA	NA	NA	NA	NA
tepie01g092740	NA	NA	NA	NA	NA	NA
tepie01g092750	IPR018119	PF03088	NA	NA	SSF63829	GO:0009058,GO:0016844
tepie01g092760	IPR001370	PF00653	cd00022	SM00238	SSF57924	NA
tepie01g092770	NA	NA	NA	NA	NA	NA
tepie01g092780	IPR036704	NA	NA	NA	SSF89562	NA
tepie01g092790	NA	NA	NA	NA	NA	NA
tepie01g092800	NA	NA	NA	NA	NA	NA
tepie01g092810	IPR008610	PF05890	NA	NA	NA	NA
tepie01g092820	NA	NA	NA	NA	NA	NA
tepie01g092830	NA	NA	NA	NA	NA	NA
tepie01g092840	NA	NA	NA	NA	NA	NA
tepie01g092850	NA	NA	NA	NA	NA	NA
tepie01g092860	NA	NA	NA	NA	NA	NA
tepie01g092870	NA	NA	NA	NA	NA	NA
tepie01g092880	NA	NA	NA	NA	NA	NA
tepie01g092890	IPR001025,IPR001487,IPR009071,IPR036427,IPR036910	PF00439,PF00505,PF01426	cd00084,cd04717,cd05526	SM00297,SM00398,SM00439	SSF47095,SSF47370	GO:0003682,GO:0005515
tepie01g092900	IPR002915,IPR011343	PF01791	cd00959	SM01133	SSF51569	GO:0004139,GO:0005737,GO:0009264,GO:0016829
tepie01g092910	IPR000742,IPR001881,IPR002172,IPR009030,IPR026823,IPR036055	PF00057,PF12662	cd00112	SM00179,SM00181,SM00192	SSF57184,SSF57424,SSF63825	GO:0005509,GO:0005515
tepie01g092920	IPR000504,IPR010280,IPR029063,IPR035979	PF00076,PF05958	cd02440	NA	SSF53335,SSF54928	GO:0003676,GO:0003723,GO:0006396,GO:0008173
tepie01g092930	NA	NA	NA	NA	NA	NA
tepie01g092940	IPR013057	PF01490	NA	NA	NA	NA
tepie01g092950	IPR006569,IPR008942,IPR032337	PF04818,PF16566	cd17002	SM00582	SSF48464	NA
tepie01g092960	NA	NA	NA	NA	NA	NA
tepie01g092970	NA	NA	NA	NA	NA	NA
tepie01g092980	NA	NA	NA	NA	NA	NA
tepie01g092990	IPR006939	PF04855	NA	NA	NA	GO:0000228,GO:0006338
tepie01g093000	NA	NA	NA	NA	NA	NA
tepie01g093010	IPR018713	PF09995	NA	NA	NA	GO:0016491
tepie01g093020	IPR014756,IPR040445,IPR041647	PF01007,PF17655	NA	NA	SSF81296,SSF81324	NA
tepie01g093030	IPR008250,IPR023298,IPR023299,IPR032630,IPR032631,IPR036412	PF13246,PF16209,PF16212	cd02073	NA	SSF56784,SSF81653,SSF81660,SSF81665	GO:0000166
tepie01g093040	NA	NA	NA	NA	NA	NA
tepie01g093050	IPR001916,IPR023346	PF00062	NA	SM00263	SSF53955	NA
tepie01g093060	IPR000618	PF00379	NA	NA	NA	NA
tepie01g093070	NA	NA	NA	NA	NA	NA
tepie01g093080	IPR000608,IPR016135	PF00179	cd00195	SM00212	SSF54495	NA
tepie01g093090	IPR029045,IPR034733	PF01039	NA	NA	SSF52096	NA
tepie01g093100	IPR026182	PF15243	NA	NA	NA	GO:0005680,GO:0090266
tepie01g093110	IPR006073,IPR014813,IPR027417	PF01926,PF08701	cd04178	NA	SSF52540	GO:0005525
tepie01g093120	NA	NA	NA	NA	NA	NA
tepie01g093130	IPR006939	PF04855	NA	NA	NA	GO:0000228,GO:0006338
tepie01g093140	IPR008610	PF05890	NA	NA	NA	NA
tepie01g093150	IPR007205,IPR007206,IPR016024	PF04063,PF04064	NA	NA	SSF48371	NA
tepie01g093160	IPR000237	PF01465	NA	SM00755	NA	NA
tepie01g093170	IPR003598,IPR003599,IPR013098,IPR036179	PF07679,PF13927	cd00096	SM00408,SM00409	SSF48726	NA
tepie01g093180	IPR027486,IPR036838	PF00338	NA	SM01403	SSF54999	NA
tepie01g093190	IPR028213	PF15364	NA	NA	NA	NA
tepie01g093200	IPR003439,IPR003593,IPR027417	PF00005,PF12698	NA	SM00382	SSF52540	GO:0005524
tepie01g093210	NA	NA	NA	NA	NA	NA
tepie01g093220	IPR001370	PF00653	cd00022	SM00238	SSF57924	NA
tepie01g093230	IPR014799	PF08687	NA	NA	NA	NA
tepie01g093240	NA	NA	NA	NA	NA	NA
tepie01g093250	IPR000276	PF00001	NA	NA	SSF81321	GO:0004930,GO:0007186,GO:0016021
tepie01g093260	NA	NA	NA	NA	NA	NA
tepie01g093270	IPR000276	PF00001	NA	NA	SSF81321	GO:0004930,GO:0007186,GO:0016021
tepie01g093280	NA	NA	NA	NA	NA	NA
tepie01g093290	IPR007255,IPR016159	PF04124	NA	NA	SSF74788	GO:0017119
tepie01g093300	IPR005301,IPR036703	PF03637	NA	SM01388	SSF101152	NA
tepie01g093310	IPR002659	PF01762	NA	NA	NA	GO:0006486,GO:0016020,GO:0016758
tepie01g093320	IPR018791	PF10186	NA	NA	NA	NA
tepie01g093330	IPR010541,IPR013881	PF06544,PF08572	NA	NA	NA	NA
tepie01g093340	IPR004274,IPR036412	PF03031	cd07521	SM00577	SSF56784	NA
tepie01g093350	IPR008560	PF05811	NA	NA	NA	NA
tepie01g093360	IPR013932,IPR016024	PF08623	NA	NA	SSF48371	NA
tepie01g093370	NA	NA	NA	NA	NA	NA
tepie01g093380	NA	NA	NA	NA	NA	NA
tepie01g093390	IPR018289	PF10551	NA	NA	NA	NA
tepie01g093400	IPR018289	PF10551	NA	NA	NA	NA
tepie01g093410	IPR002934,IPR007012,IPR043519	PF01909,PF04928	NA	NA	SSF81301,SSF81631	GO:0004652,GO:0016779,GO:0043631
tepie01g093420	IPR009071,IPR032147,IPR036910	PF00505,PF16090	cd01388	SM00398	SSF47095	NA
tepie01g093430	IPR006153	PF00999	NA	NA	NA	GO:0006812,GO:0015299,GO:0016021,GO:0055085
tepie01g093440	NA	NA	NA	NA	NA	NA
tepie01g093450	IPR011766,IPR012000,IPR012001,IPR029035,IPR029061	PF00205,PF02775,PF02776	cd02004,cd07035	NA	SSF52467,SSF52518	GO:0000287,GO:0003824,GO:0030976
tepie01g093460	NA	NA	NA	NA	SSF69349	NA
tepie01g093470	IPR004859,IPR041412	PF03159,PF17846	cd18673	NA	NA	GO:0003676,GO:0004527
tepie01g093480	IPR000048,IPR000857,IPR001452,IPR001609,IPR019748,IPR019749,IPR027417,IPR035963,IPR036028,IPR041795	PF00063,PF00612,PF00784,PF07653	cd00174,cd13201,cd14473	SM00015,SM00139,SM00242,SM00295,SM00326	SSF47031,SSF50044,SSF50729,SSF52540	GO:0003774,GO:0005515,GO:0005524,GO:0005856,GO:0016459
tepie01g093490	NA	NA	NA	NA	NA	NA
tepie01g093500	IPR002618,IPR016267,IPR029044	PF01704	cd00897	NA	SSF53448	GO:0003983,GO:0006011,GO:0070569
tepie01g093510	IPR013099	PF07885	NA	NA	SSF81324	NA
tepie01g093520	IPR005595	PF03896	NA	NA	NA	GO:0005789
tepie01g093530	IPR002075,IPR018222,IPR032710	PF02136	cd00780	NA	SSF54427	NA
tepie01g093540	IPR000845,IPR011268,IPR035994	PF01048	cd09009	NA	SSF53167	GO:0003824,GO:0004731,GO:0006139,GO:0009116
tepie01g093550	IPR029008	PF07019	NA	NA	NA	NA
tepie01g093560	IPR000210,IPR006652,IPR011333,IPR011705,IPR015915	PF00651,PF01344,PF07707	NA	SM00225,SM00612,SM00875	SSF117281,SSF54695	GO:0005515
tepie01g093570	IPR000219,IPR035899,IPR036322	PF00621,PF19056,PF19057	cd00160	SM00325	SSF48065,SSF50978	GO:0005085,GO:0005515
tepie01g093580	NA	NA	NA	NA	NA	NA
tepie01g093590	IPR014044,IPR034113,IPR035940	PF00188	cd05382	SM00198	SSF55797	NA
tepie01g093600	IPR002641,IPR016035	PF01734	cd07225	NA	SSF52151	GO:0006629
tepie01g093610	IPR002524,IPR027469	PF01545	NA	NA	SSF161111	GO:0006812,GO:0008324,GO:0016021,GO:0055085
tepie01g093620	IPR011701,IPR036259	PF07690	NA	NA	SSF103473	GO:0022857,GO:0055085
tepie01g093630	IPR000795,IPR004161,IPR009000,IPR023115,IPR027417,IPR036925	PF00009,PF03144,PF11987	cd01887,cd03703,cd16266	NA	SSF50447,SSF52156,SSF52540	GO:0003924,GO:0005525
tepie01g093640	IPR001107,IPR031905,IPR036013	PF01145,PF15975	cd03399	SM00244	SSF117892	NA
tepie01g093650	IPR006153	PF00999	NA	NA	NA	GO:0006812,GO:0015299,GO:0016021,GO:0055085
tepie01g093660	IPR029063	PF13489	cd02440	NA	SSF53335	NA
tepie01g093670	IPR000014,IPR011598,IPR035965	PF00010,PF14598	cd00130,cd19697	SM00091	SSF55785	GO:0046983
tepie01g093680	NA	NA	NA	NA	NA	NA
tepie01g093690	IPR006214	PF01027	NA	NA	NA	NA
tepie01g093700	IPR014816,IPR029063	PF08704	NA	NA	SSF53335	GO:0016429,GO:0030488,GO:0031515
tepie01g093710	IPR000719,IPR011009,IPR037770	PF00069	cd07841	SM00220	SSF56112	GO:0004672,GO:0005524,GO:0005675,GO:0006468,GO:0008353,GO:0070985
tepie01g093720	IPR000198,IPR008936	PF00620	cd00159	SM00324	SSF48350	GO:0007165
tepie01g093730	IPR000219,IPR001357,IPR035899,IPR036420	PF00621,PF12738	cd00160	SM00292,SM00325	SSF48065,SSF52113	GO:0005085
tepie01g093740	IPR011009	PF01633	NA	NA	SSF56112	NA
tepie01g093750	IPR011009	PF01633	NA	NA	SSF56112	NA
tepie01g093760	IPR004827	PF00170	NA	SM00338	SSF57959	GO:0003700,GO:0006355
tepie01g093770	IPR004827	PF00170	NA	SM00338	SSF57959	GO:0003700,GO:0006355
tepie01g093780	IPR000795,IPR004161,IPR009000,IPR027417	PF00009,PF03144	cd01889,cd03696,cd04094	NA	SSF50447,SSF52540	GO:0003924,GO:0005525
tepie01g093790	IPR000782,IPR036378	PF02469	NA	SM00554	SSF82153	NA
tepie01g093800	IPR012919	PF07738	NA	NA	NA	NA
tepie01g093810	IPR013818,IPR029058	PF00151	NA	NA	SSF53474	GO:0016298
tepie01g093820	IPR001007	NA	NA	SM00214	SSF57603	GO:0005515
tepie01g093830	NA	NA	NA	NA	NA	NA
tepie01g093840	IPR007052,IPR008978	PF04969	cd06466	NA	SSF49764	NA
tepie01g093850	IPR011701,IPR036259	PF07690	NA	NA	SSF103473	GO:0022857,GO:0055085
tepie01g093860	IPR013969	PF08660	NA	NA	SSF53756	GO:0006488
tepie01g093870	IPR019174	PF09782	NA	NA	NA	GO:0005747,GO:0006120
tepie01g093880	NA	NA	NA	NA	NA	NA
tepie01g093890	IPR011701,IPR036259	PF07690	NA	NA	SSF103473	GO:0022857,GO:0055085
tepie01g093900	IPR010255,IPR019791	PF03098	cd09823	NA	SSF48113	GO:0004601,GO:0006979,GO:0020037
tepie01g093910	IPR008928,IPR011613,IPR045583	PF00723,PF19292	NA	NA	SSF48208	GO:0005975
tepie01g093920	IPR004294	PF03055	NA	NA	NA	GO:0016702
tepie01g093930	IPR004294	PF03055	NA	NA	NA	GO:0016702
tepie01g093940	IPR008928,IPR011613	PF00723	NA	NA	SSF48208	GO:0005975
tepie01g093950	IPR001781	PF00412	cd09358	SM00132	SSF57716	NA
tepie01g093960	NA	NA	NA	NA	NA	NA
tepie01g093970	IPR000938,IPR002110,IPR036770,IPR036859	PF01302,PF12796	NA	SM00248,SM01052	SSF48403,SSF74924	GO:0005515
tepie01g093980	IPR023943,IPR036412,IPR041492	PF13419	cd01629	NA	SSF56784	GO:0000287,GO:0019509,GO:0043874
tepie01g093990	IPR012340	NA	cd04474	NA	SSF50249	NA
tepie01g094000	IPR007233,IPR011012	PF04099	NA	SM01399	SSF64356	GO:0016192,GO:0030008
tepie01g094010	IPR002159	PF01130	NA	NA	NA	GO:0016020
tepie01g094020	IPR001478,IPR036034	PF00595	cd00992	SM00228	SSF50156	GO:0005515
tepie01g094030	NA	NA	NA	NA	NA	NA
tepie01g094040	IPR011990,IPR019734	PF13181,PF13424,PF14559	NA	SM00028	SSF48452	GO:0005515
tepie01g094050	IPR001841,IPR039525	PF13639,PF14369	cd16667	SM00184	SSF57850	GO:0061630
tepie01g094060	NA	NA	NA	NA	NA	NA
tepie01g094070	IPR028171	PF15296	NA	NA	NA	NA
tepie01g094080	NA	NA	NA	NA	NA	NA
tepie01g094090	NA	NA	NA	NA	NA	NA
tepie01g094100	NA	NA	NA	NA	NA	NA
tepie01g094110	IPR011701,IPR036259	PF07690	NA	NA	SSF103473	GO:0022857,GO:0055085
tepie01g094120	IPR000719,IPR011009	PF00069	cd07830	SM00220	SSF56112	GO:0004672,GO:0005524,GO:0006468
tepie01g094130	IPR000994,IPR002468,IPR036005,IPR036390	PF00557	cd01088	NA	SSF46785,SSF55920	GO:0006508,GO:0070006
tepie01g094140	IPR001247,IPR015847,IPR020568,IPR036345	PF01138,PF03725	NA	NA	SSF54211,SSF55666	NA
tepie01g094150	IPR001878,IPR002059,IPR036875	PF00313	NA	SM00343	SSF57756	GO:0003676,GO:0008270
tepie01g094160	IPR009792	PF07096	NA	NA	NA	NA
tepie01g094170	IPR003021	PF02144	NA	NA	SSF55979	GO:0000077
tepie01g094180	IPR010754	PF07047	NA	NA	NA	NA
tepie01g094190	IPR013126,IPR029047,IPR029048,IPR043129	PF00012	cd10233	NA	SSF100920,SSF100934,SSF53067	GO:0005524,GO:0016887
tepie01g094200	IPR023210,IPR036812	PF00248	NA	NA	SSF51430	NA
tepie01g094210	IPR011701,IPR036259	PF07690	NA	NA	SSF103473	GO:0022857,GO:0055085
tepie01g094220	IPR011701,IPR036259	PF07690	NA	NA	SSF103473	GO:0022857,GO:0055085
tepie01g094230	IPR000276,IPR001611,IPR002172,IPR003591	PF00001,PF13855	cd00112	SM00364,SM00365,SM00369	SSF52058,SSF81321	GO:0004930,GO:0005515,GO:0007186,GO:0016021
tepie01g094240	IPR011012,IPR022775,IPR027156	PF01217	cd14833	NA	SSF64356	GO:0016192,GO:0030122,GO:0035615,GO:0072583
tepie01g094250	IPR000175,IPR037272	PF00209	cd11496	NA	SSF161070	GO:0016021
tepie01g094260	IPR011012,IPR022775,IPR027156	PF01217	cd14833	NA	SSF64356	GO:0016192,GO:0030122,GO:0035615,GO:0072583
tepie01g094270	IPR002515,IPR036060	PF01530	NA	NA	SSF103637	GO:0005634,GO:0006355,GO:0008270
tepie01g094280	IPR000225,IPR016024,IPR041257	PF18797	NA	SM00185	SSF48371	GO:0005515
tepie01g094290	NA	NA	NA	NA	NA	NA
tepie01g094300	IPR002159	PF01130	NA	NA	NA	GO:0016020
tepie01g094310	IPR008160,IPR010515,IPR016187,IPR045463	PF01391,PF06482,PF20010	NA	NA	SSF56436	NA
tepie01g094320	IPR000306,IPR000409,IPR001680,IPR011011,IPR013320,IPR023362,IPR036322,IPR036372	PF00400,PF01363,PF02138,PF14844	cd01201,cd06071,cd15719	SM00064,SM00320,SM01026	SSF49899,SSF50729,SSF50978,SSF57903,SSF81837	GO:0005515,GO:0046872
tepie01g094330	IPR000048,IPR000857,IPR001609,IPR019748,IPR019749,IPR027417,IPR029071,IPR035963	PF00063,PF00373,PF00612,PF00784	cd14473,cd14883,cd17208	SM00015,SM00139,SM00242,SM00295	SSF47031,SSF50729,SSF52540,SSF54236	GO:0003774,GO:0005515,GO:0005524,GO:0005856,GO:0016459
tepie01g094340	IPR003265,IPR011257,IPR012904	PF00730,PF07934	cd00056	SM00478	SSF48150,SSF55945	GO:0003684,GO:0003824,GO:0006281,GO:0006284,GO:0006289,GO:0008534
tepie01g094350	IPR001279,IPR022712,IPR036866	PF16661	NA	SM01027	SSF56281	NA
tepie01g094360	IPR000544,IPR004143,IPR045864	PF03099	cd16444	NA	SSF55681	GO:0006464,GO:0009249,GO:0033819
tepie01g094370	IPR002293,IPR029485	PF13520,PF13906	NA	NA	NA	GO:0016020,GO:0022857,GO:0055085
tepie01g094380	NA	NA	NA	NA	NA	NA
tepie01g094390	NA	NA	NA	NA	NA	NA
tepie01g094400	IPR006166,IPR011335,IPR027421	PF02732	NA	SM00891	SSF47802,SSF52980	GO:0003677,GO:0004518
tepie01g094410	IPR036259	NA	NA	NA	SSF103473	NA
tepie01g094420	NA	NA	NA	NA	NA	NA
tepie01g094430	IPR000719,IPR011009	PF00069	NA	SM00220	SSF56112	GO:0004672,GO:0005524,GO:0006468
tepie01g094440	NA	NA	NA	NA	NA	NA
tepie01g094450	IPR000814	PF00352	NA	NA	SSF55945	GO:0003677,GO:0006352
tepie01g094460	IPR036259	NA	NA	NA	SSF103473	NA
tepie01g094470	NA	NA	NA	NA	NA	NA
tepie01g094480	IPR029054,IPR033704,IPR036157	PF00692	cd07557	NA	SSF51283	NA
tepie01g094490	NA	NA	NA	NA	NA	NA
tepie01g094500	NA	NA	NA	NA	NA	NA
tepie01g094510	NA	NA	NA	NA	NA	NA
tepie01g094520	NA	NA	NA	NA	NA	NA
tepie01g094530	NA	NA	NA	NA	NA	NA
tepie01g094540	NA	NA	NA	NA	NA	NA
tepie01g094550	NA	NA	NA	NA	NA	NA
tepie01g094560	NA	NA	NA	NA	NA	NA
tepie01g094570	NA	NA	NA	NA	NA	NA
tepie01g094580	NA	NA	NA	NA	NA	NA
tepie01g094590	IPR002557,IPR036508	PF01607	NA	SM00494	SSF57625	GO:0005576,GO:0008061
tepie01g094600	NA	NA	NA	NA	NA	NA
tepie01g094610	IPR008921,IPR027417	PF13177	cd00009	NA	SSF48019,SSF52540	GO:0003677,GO:0006260
tepie01g094620	IPR029205	PF15045	NA	NA	NA	NA
tepie01g094630	IPR019131	PF09727	NA	NA	NA	NA
tepie01g094640	IPR006075,IPR014746,IPR018027	PF02637,PF02934	NA	NA	SSF55931	GO:0003824,GO:0016874,GO:0016884
tepie01g094650	IPR000253,IPR008984	PF00498	cd00060	SM00240	SSF49879	GO:0005515
tepie01g094660	IPR004217,IPR035427	PF02953	NA	NA	SSF144122	NA
tepie01g094670	IPR001806,IPR027417,IPR030697	PF00071	cd04107	SM00173,SM00174,SM00175,SM00176	SSF52540	GO:0003924,GO:0005525,GO:0005794,GO:0005802,GO:0016192,GO:0031982
tepie01g094680	NA	NA	NA	NA	NA	NA
tepie01g094690	IPR001950,IPR036877	PF01253	cd11607	NA	SSF55159	GO:0003743,GO:0006413
tepie01g094700	IPR001950,IPR036877	PF01253	cd11607	NA	SSF55159	GO:0003743,GO:0006413
tepie01g094710	IPR000008,IPR035892,IPR043567	PF00168	cd04020,cd08521	SM00239	SSF49562	NA
tepie01g094720	IPR004088,IPR012340,IPR025721,IPR036612	PF14382,PF15985	cd05789	NA	SSF110324,SSF50249,SSF54791	GO:0003723
tepie01g094730	IPR032734	PF14939	NA	NA	NA	NA
tepie01g094740	IPR001683,IPR036871,IPR037836,IPR040842	PF00787,PF18116	cd06885,cd13337,cd16121	SM00312	SSF64268	GO:0035091
tepie01g094750	IPR015418	PF09340	NA	NA	NA	GO:0000123,GO:0016573
tepie01g094760	IPR000618	PF00379	NA	NA	NA	NA
tepie01g094770	IPR001107,IPR031905,IPR036013	PF01145,PF15975	cd03399	SM00244	SSF117892	NA
tepie01g094780	IPR001660,IPR004092,IPR013761	PF00536,PF02820	NA	SM00454,SM00561	SSF47769,SSF63748	GO:0005515,GO:0005634,GO:0006355
tepie01g094790	IPR000618	PF00379	NA	NA	NA	NA
tepie01g094800	NA	NA	NA	NA	NA	NA
tepie01g094810	IPR002347,IPR036291,IPR045022	PF00106	cd08939	NA	SSF51735	GO:0006666,GO:0016491,GO:0030148,GO:0047560
tepie01g094820	IPR000270,IPR001478,IPR036034	PF00564,PF00595	cd00992	SM00228	SSF50156,SSF54277	GO:0005515
tepie01g094830	IPR001275,IPR036407	PF00751	NA	SM00301	SSF82927	GO:0006355,GO:0043565
tepie01g094840	NA	NA	NA	NA	NA	NA
tepie01g094850	IPR001849	PF00169	cd13291	SM00233	SSF50729	NA
tepie01g094860	IPR004241,IPR029071	PF02991	NA	NA	SSF54236	NA
tepie01g094870	NA	NA	NA	NA	NA	NA
tepie01g094880	IPR001806,IPR027417	PF00071	cd01868	SM00173,SM00174,SM00175,SM00176	SSF52540	GO:0003924,GO:0005525
tepie01g094890	NA	NA	NA	NA	NA	NA
tepie01g094900	IPR011598,IPR036638	PF00010	cd11396	SM00353	SSF47459	GO:0046983
tepie01g094910	NA	NA	NA	NA	NA	NA
tepie01g094920	IPR007471,IPR007472,IPR016181	PF04376,PF04377	NA	NA	SSF55729	GO:0004057,GO:0016598
tepie01g094930	NA	NA	NA	NA	NA	NA
tepie01g094940	NA	NA	NA	NA	NA	NA
tepie01g094950	NA	NA	NA	NA	NA	NA
tepie01g094960	IPR003439,IPR003593,IPR027417	PF00005,PF12698	cd03263	SM00382	SSF52540	GO:0005524
tepie01g094970	IPR004171	PF02827	NA	NA	NA	GO:0004862,GO:0006469
tepie01g094980	IPR001623,IPR036869	PF00226	cd06257	SM00271	SSF46565	NA
tepie01g094990	NA	NA	NA	NA	NA	NA
tepie01g095000	NA	NA	NA	NA	NA	NA
tepie01g095010	IPR001179,IPR011990,IPR019734	PF00254,PF13414	NA	SM00028	SSF48452,SSF54534	GO:0003755,GO:0005515
tepie01g095020	IPR006689,IPR027417,IPR045873	PF00025	cd04154	SM00175,SM00177,SM00178	SSF52540	GO:0003924,GO:0005525
tepie01g095030	IPR005326	PF03501	NA	NA	NA	NA
tepie01g095040	IPR001494,IPR016024	PF03810	NA	SM00913	SSF48371	GO:0006886,GO:0031267
tepie01g095050	IPR026092	PF15279	NA	NA	NA	NA
tepie01g095060	IPR010562	PF06585	NA	SM00700	NA	NA
tepie01g095070	IPR002656,IPR006621	PF01757,PF20146	NA	NA	NA	GO:0016747
tepie01g095080	IPR001806,IPR027417	PF00071	NA	SM00173,SM00174,SM00175,SM00176	SSF52540	GO:0003924,GO:0005525
tepie01g095090	IPR002553,IPR016024	PF01602	NA	NA	SSF48371	GO:0006886,GO:0016192,GO:0030117
tepie01g095100	IPR009348	PF06218	NA	NA	NA	NA
tepie01g095110	IPR004087,IPR004088,IPR036612	PF00013	cd00105,cd02396	SM00322	SSF54791	GO:0003676,GO:0003723
tepie01g095120	NA	NA	NA	NA	NA	NA
tepie01g095130	NA	NA	NA	NA	NA	NA
tepie01g095140	IPR003598,IPR003599,IPR013098,IPR036179	PF07679,PF13927	NA	SM00408,SM00409	SSF48726	NA
tepie01g095150	IPR004254	PF03006	NA	NA	NA	GO:0016021
tepie01g095160	IPR000276	PF00001	cd14967	SM01381	SSF81321	GO:0004930,GO:0007186,GO:0016021
tepie01g095170	IPR000618	PF00379	NA	NA	NA	NA
tepie01g095180	IPR009071,IPR036910	PF00505	cd01388	SM00398	SSF47095	NA
tepie01g095190	NA	NA	NA	NA	NA	NA
tepie01g095200	IPR006202,IPR036719,IPR036734	PF02931	NA	NA	SSF63712,SSF90112	GO:0005230,GO:0006811,GO:0016021
tepie01g095210	IPR000832,IPR001879,IPR036445	PF00002,PF02793	cd15260	SM00008	SSF111418,SSF81321	GO:0004930,GO:0007186,GO:0016020,GO:0016021
tepie01g095220	IPR001849,IPR002404	PF00169,PF02174	NA	SM00233,SM01244	SSF50729	NA
tepie01g095230	IPR004217,IPR035427	PF02953	NA	NA	SSF144122	NA
tepie01g095240	IPR018305	PF10501	NA	NA	NA	GO:0005739
tepie01g095250	IPR004854	PF03152	NA	NA	NA	GO:0006511
tepie01g095260	NA	NA	NA	NA	NA	NA
tepie01g095270	IPR001005,IPR001214,IPR009057,IPR033467,IPR041343,IPR041355	PF00856,PF18118,PF18264	NA	SM00317,SM00717,SM01114	SSF46689,SSF82199	GO:0005515
tepie01g095280	IPR010291,IPR036259	PF05978	NA	NA	SSF103473	NA
tepie01g095290	IPR007603	PF04515	NA	NA	NA	GO:0022857,GO:0055085
tepie01g095300	IPR010291	PF05978	NA	NA	NA	NA
tepie01g095310	IPR001356,IPR009057	PF00046	cd00086	SM00389	SSF46689	GO:0003677
tepie01g095320	IPR036259	NA	NA	NA	SSF103473	NA
tepie01g095330	IPR007603	PF04515	NA	NA	NA	GO:0022857,GO:0055085
tepie01g095340	IPR001356,IPR009057	PF00046	cd00086	SM00389	SSF46689	GO:0003677
tepie01g095350	IPR001356,IPR009057	PF00046	cd00086	SM00389	SSF46689	GO:0003677
tepie01g095360	IPR001356,IPR009057,IPR016024	PF00046	cd00086	SM00389	SSF46689,SSF48371	GO:0003677
tepie01g095370	IPR010463,IPR029058	PF06342	NA	NA	SSF53474	NA
tepie01g095380	IPR001356,IPR009057	PF00046	cd00086	SM00389	SSF46689	GO:0003677
tepie01g095390	IPR032816	PF09335	NA	NA	NA	NA
tepie01g095400	IPR003165,IPR012337	PF02171	NA	NA	SSF53098	GO:0003676
tepie01g095410	NA	NA	NA	NA	NA	NA
tepie01g095420	IPR002893,IPR002999	PF00567,PF01753	cd04508	SM00333	SSF144232,SSF63748	NA
tepie01g095430	IPR036846	NA	NA	NA	SSF63707	NA
tepie01g095440	IPR000276	PF00001	cd15329	SM01381	SSF81321	GO:0004930,GO:0007186,GO:0016021
tepie01g095450	NA	NA	NA	NA	NA	NA
tepie01g095460	NA	NA	NA	NA	NA	NA
tepie01g095470	IPR000210,IPR011333	PF00651	NA	SM00225	SSF49599,SSF54695	GO:0005515
tepie01g095480	IPR041426	PF17906	NA	NA	NA	NA
tepie01g095490	IPR013246	PF08209	NA	NA	NA	NA
tepie01g095500	IPR008011,IPR045299	PF05347	cd20266	NA	NA	GO:0005747
tepie01g095510	IPR000906,IPR002110,IPR011029,IPR036770,IPR040745	PF00023,PF00791,PF12796,PF13857,PF17809	NA	SM00218,SM00248	SSF47986,SSF48403	GO:0005515
tepie01g095520	NA	NA	NA	NA	NA	NA
tepie01g095530	IPR001507	PF00100	NA	SM00241	NA	NA
tepie01g095540	IPR019410,IPR029063,IPR029426	PF10294,PF14904	NA	NA	SSF53335	NA
tepie01g095550	IPR006916	PF04831	NA	NA	NA	GO:0016020
tepie01g095560	IPR000253,IPR008984,IPR019406,IPR041388	PF10283,PF17913	cd00060	NA	SSF49879	GO:0005515
tepie01g095570	IPR000182,IPR006638,IPR007197,IPR016181,IPR032432	PF00583,PF04055,PF16199	cd01335	SM00729	SSF102114,SSF55729	GO:0003824,GO:0008080,GO:0051536
tepie01g095580	NA	NA	NA	NA	NA	NA
tepie01g095590	IPR019388	PF10261	NA	NA	NA	GO:0005789,GO:0019915
tepie01g095600	IPR010347,IPR019406	PF06087,PF10283	cd09195	NA	SSF56024	GO:0005634,GO:0006281,GO:0008081
tepie01g095610	IPR002733,IPR036071	PF01871	NA	NA	SSF143447	NA
tepie01g095620	IPR015917,IPR029030	PF00656	cd00032	SM00115	SSF52129	GO:0008234
tepie01g095630	IPR002076	PF01151	NA	NA	NA	GO:0009922,GO:0016021
tepie01g095640	IPR028994	NA	NA	NA	SSF69318	NA
tepie01g095650	NA	NA	NA	NA	NA	NA
tepie01g095660	NA	NA	NA	NA	NA	NA
tepie01g095670	NA	NA	NA	NA	NA	NA
tepie01g095680	NA	NA	NA	NA	NA	NA
tepie01g095690	NA	NA	NA	NA	NA	NA
tepie01g095700	NA	NA	NA	NA	NA	NA
tepie01g095710	NA	NA	NA	NA	NA	NA
tepie01g095720	IPR007233,IPR011012	PF04099	cd14856	SM01399	SSF64356	GO:0016192,GO:0030008
tepie01g095730	IPR007233,IPR011012	PF04099	NA	SM01399	SSF64356	GO:0016192,GO:0030008
tepie01g095740	IPR001019,IPR011025,IPR027417	PF00503	cd00066	SM00275	SSF47895,SSF52540	GO:0003924,GO:0007165,GO:0007186,GO:0019001,GO:0031683
tepie01g095750	IPR000187	PF00473	NA	SM00039	NA	GO:0005179,GO:0005576
tepie01g095760	IPR004367,IPR006671,IPR013763,IPR036915	PF00134,PF02984	cd00043	SM00385,SM01332	SSF47954	NA
tepie01g095770	IPR007248	PF04117	NA	NA	NA	GO:0016021
tepie01g095780	IPR000597,IPR009000	PF00297	NA	NA	SSF50447	GO:0003735,GO:0005840,GO:0006412
tepie01g095790	IPR001304,IPR016187	PF00059	cd00037	SM00034	SSF56436	NA
tepie01g095800	IPR000569,IPR004170,IPR009060,IPR010309,IPR010314,IPR015940,IPR016024,IPR018123,IPR025527,IPR035983,IPR037197,IPR041918	PF00627,PF00632,PF02825,PF06012,PF06025,PF14377	cd00078,cd14288	SM00119,SM00165,SM00678	SSF117839,SSF46934,SSF48371,SSF56204	GO:0004842,GO:0005515,GO:0008270
tepie01g095810	IPR003599,IPR036179	PF13927	NA	SM00409	SSF48726	NA
tepie01g095820	IPR013087,IPR036236	PF00096	NA	SM00355	SSF57667	NA
tepie01g095830	NA	NA	NA	NA	NA	NA
tepie01g095840	IPR001841,IPR032443	PF13923,PF16207	cd16531	SM00184	SSF57850	NA
tepie01g095850	IPR001763,IPR036873	PF00581	NA	SM00450	SSF52821	NA
tepie01g095860	NA	NA	NA	NA	NA	NA
tepie01g095870	IPR000418,IPR036390	PF00178	NA	SM00413	SSF46785	GO:0003700,GO:0006355,GO:0043565
tepie01g095880	IPR002172,IPR036055	PF00057	cd00112	SM00192	SSF57424	GO:0005515
tepie01g095890	NA	NA	NA	NA	NA	NA
tepie01g095900	IPR022674,IPR022675,IPR036291	PF00479,PF02781	NA	NA	SSF51735,SSF55347	GO:0004345,GO:0006006,GO:0016614,GO:0050661
tepie01g095910	IPR000432,IPR007696,IPR007860,IPR007861,IPR027417,IPR036187,IPR036678	PF00488,PF05188,PF05190,PF05192	NA	SM00533,SM00534	SSF48334,SSF52540,SSF53150	GO:0005524,GO:0006298,GO:0030983
tepie01g095920	IPR011021,IPR011022,IPR014756	PF00339,PF02752	NA	SM01017	SSF81296	NA
tepie01g095930	NA	NA	NA	NA	NA	NA
tepie01g095940	NA	NA	NA	NA	NA	NA
tepie01g095950	IPR004240	PF02990	NA	NA	NA	GO:0016021
tepie01g095960	IPR004843,IPR006186,IPR029052,IPR031675	PF00149,PF16891	cd07414	SM00156	SSF56300	GO:0016787
tepie01g095970	IPR002172,IPR006149,IPR036055	PF00057,PF01683	cd00112	SM00192	SSF57424	GO:0005515
tepie01g095980	IPR006121,IPR036163,IPR036423	PF00403	cd00371	NA	SSF49329,SSF55008	GO:0006801,GO:0046872
tepie01g095990	IPR010678	PF06862	NA	NA	NA	GO:0005730,GO:0006364,GO:0034511
tepie01g096000	IPR001623,IPR036869	PF00226	cd06257	SM00271	SSF46565	NA
tepie01g096010	NA	NA	NA	NA	NA	NA
tepie01g096020	NA	NA	NA	NA	NA	NA
tepie01g096030	IPR002687,IPR012976,IPR019175,IPR036070	PF01798,PF09785	NA	SM00931	SSF89124	NA
tepie01g096040	IPR001754,IPR011060	PF00215	cd04725	SM00934	SSF51366	GO:0003824,GO:0004590,GO:0006207
tepie01g096050	IPR001005,IPR009057	PF13921	cd00167	SM00717	SSF46689	NA
tepie01g096060	IPR001799,IPR008972	PF00812	cd02675	NA	SSF49503	GO:0016020
tepie01g096070	NA	NA	NA	NA	NA	NA
tepie01g096080	IPR002755,IPR014052	PF01896	cd04860	NA	SSF56747	GO:0003896,GO:0006269
tepie01g096090	IPR003822,IPR013194,IPR031693,IPR036600	PF02671,PF08295,PF16879	NA	SM00761	SSF47762	GO:0006355
tepie01g096100	NA	NA	NA	NA	NA	NA
tepie01g096110	IPR007220	PF04084	NA	NA	NA	GO:0000808,GO:0005634,GO:0006260
tepie01g096120	IPR019357	PF10224	NA	NA	NA	NA
tepie01g096130	IPR004254	PF03006	NA	NA	NA	GO:0016021
tepie01g096140	IPR019357	PF10224	NA	NA	NA	NA
tepie01g096150	NA	NA	NA	NA	NA	NA
tepie01g096160	NA	NA	NA	NA	NA	NA
tepie01g096170	IPR019357	PF10224	NA	NA	NA	NA
tepie01g096180	IPR007220	PF04084	NA	NA	NA	GO:0000808,GO:0005634,GO:0006260
tepie01g096190	IPR019357	PF10224	NA	NA	NA	NA
tepie01g096200	NA	NA	NA	NA	NA	NA
tepie01g096210	IPR007220	PF04084	NA	NA	NA	GO:0000808,GO:0005634,GO:0006260
tepie01g096220	IPR019357	PF10224	NA	NA	NA	NA
tepie01g096230	IPR004254	PF03006	NA	NA	NA	GO:0016021
tepie01g096240	IPR019357	PF10224	NA	NA	NA	NA
tepie01g096250	IPR013087,IPR036236	PF00096,PF13912	NA	SM00355	SSF57667	NA
tepie01g096260	IPR004130,IPR027417	PF03029	cd17872	NA	SSF52540	NA
tepie01g096270	NA	NA	NA	NA	NA	NA
tepie01g096280	IPR001204	PF01384	NA	NA	NA	GO:0005315,GO:0006817,GO:0016020
tepie01g096290	IPR000994,IPR007865,IPR029149,IPR036005	PF00557,PF05195	NA	SM01011	SSF53092,SSF55920	GO:0030145,GO:0070006
tepie01g096300	IPR001609,IPR010926,IPR027417,IPR036072	PF00063,PF06017	cd01378	SM00242	SSF52540	GO:0003774,GO:0005524,GO:0016459
tepie01g096310	IPR000436,IPR035976	PF00084	cd00033	SM00032	SSF57535	NA
tepie01g096320	NA	NA	NA	NA	NA	NA
tepie01g096330	IPR007125,IPR009072	PF00125	NA	NA	SSF47113	GO:0003677,GO:0046982
tepie01g096340	IPR001680,IPR011047	PF00400	NA	SM00320	SSF50998	GO:0005515
tepie01g096350	IPR001680,IPR036322	PF00400	cd00200	SM00320	SSF50978	GO:0005515
tepie01g096360	IPR004142,IPR029058	PF03096	NA	NA	SSF53474	NA
tepie01g096370	IPR002110,IPR036770	PF12796	NA	NA	SSF48403	GO:0005515
tepie01g096380	IPR004142	PF03096	NA	NA	NA	NA
tepie01g096390	NA	NA	NA	NA	NA	NA
tepie01g096400	NA	NA	NA	NA	NA	NA
tepie01g096410	IPR008428	PF05679	NA	NA	NA	GO:0008376,GO:0032580
tepie01g096420	IPR002698,IPR037171	PF01812	NA	NA	SSF100950	NA
tepie01g096430	IPR002110,IPR003593,IPR003959,IPR019489,IPR027417,IPR036770	PF00023,PF07724,PF10431,PF12796	cd00009	SM00248,SM00382,SM01086	SSF48403,SSF52540	GO:0005515,GO:0005524,GO:0016887
tepie01g096440	IPR001614	PF01275	NA	NA	NA	GO:0016021
tepie01g096450	NA	NA	NA	NA	NA	NA
tepie01g096460	NA	NA	NA	NA	NA	NA
tepie01g096470	IPR000209,IPR002884,IPR008979,IPR032815,IPR034182,IPR036852	PF00082,PF01483,PF16470	cd04059	NA	SSF49785,SSF52743,SSF54897	GO:0004252,GO:0006508,GO:0008236
tepie01g096480	IPR007317	PF04190	NA	NA	NA	GO:0045048
tepie01g096490	IPR026698	PF15008	NA	NA	NA	NA
tepie01g096500	IPR002656,IPR006621	PF01757,PF20146	NA	SM00703	NA	GO:0016747
tepie01g096510	IPR027417,IPR030379	PF00735	NA	NA	SSF52540	GO:0005525
tepie01g096520	IPR030379	PF00735	NA	NA	NA	GO:0005525
tepie01g096530	NA	NA	NA	NA	NA	NA
tepie01g096540	NA	NA	NA	NA	NA	NA
tepie01g096550	IPR036179	NA	NA	NA	SSF48726	NA
tepie01g096560	IPR003598,IPR003599,IPR013106,IPR013162,IPR036179	PF07686,PF08205,PF13927	cd00096	SM00408,SM00409	SSF48726	NA
tepie01g096570	IPR001433,IPR003097,IPR004030,IPR008254,IPR017938,IPR029039,IPR036119,IPR039261	PF00175,PF00258,PF00667,PF02898	cd00795	NA	SSF52218,SSF52343,SSF56512,SSF63380	GO:0004517,GO:0006809,GO:0010181,GO:0016491
tepie01g096580	IPR008999,IPR022768	PF06268	NA	NA	SSF50405	GO:0030674,GO:0051015
tepie01g096590	NA	NA	NA	NA	NA	NA
tepie01g096600	IPR002656,IPR006621	PF01757,PF20146	NA	SM00703	NA	GO:0016747
tepie01g096610	IPR004000,IPR043129	PF00022	NA	SM00268	SSF53067	NA
tepie01g096620	IPR012444	PF07801	NA	NA	NA	NA
tepie01g096630	IPR000595,IPR005821,IPR018490	PF00027,PF00520	cd00038	SM00100	SSF51206,SSF81324	GO:0005216,GO:0006811,GO:0016020,GO:0055085
tepie01g096640	IPR032763	PF15361	NA	NA	NA	NA
tepie01g096650	IPR002018,IPR029058	PF00135	NA	NA	SSF53474	NA
tepie01g096660	IPR002018,IPR029058	PF00135	NA	NA	SSF53474	NA
tepie01g096670	IPR003000,IPR029035	PF02146	NA	NA	SSF52467	GO:0070403
tepie01g096680	IPR018108,IPR023395	PF00153	NA	NA	SSF103506	NA
tepie01g096690	IPR010562,IPR020234	PF06585,PF16984	NA	SM00700	NA	NA
tepie01g096700	NA	NA	NA	NA	NA	NA
tepie01g096710	IPR032715	PF13820	NA	NA	NA	NA
tepie01g096720	IPR002164,IPR037231	PF00956	NA	NA	SSF143113	GO:0005634,GO:0006334
tepie01g096730	IPR006689,IPR027417	PF00025	NA	SM00177,SM00178	SSF52540	GO:0003924,GO:0005525
tepie01g096740	IPR019564,IPR033468	PF10568,PF17171	NA	NA	NA	GO:0001401
tepie01g096750	IPR019352	PF10218	NA	NA	NA	GO:2000640
tepie01g096760	IPR011084,IPR036866	PF07522	NA	NA	SSF56281	NA
tepie01g096770	IPR012337	NA	NA	NA	SSF53098	NA
tepie01g096780	IPR001279,IPR011084,IPR036866	PF07522,PF12706	cd16273	NA	SSF56281	NA
tepie01g096790	IPR002347,IPR036291	PF00106	NA	NA	SSF51735	GO:0016491
tepie01g096800	IPR001806,IPR027417	PF00071	NA	SM00173,SM00174,SM00175	SSF52540	GO:0003924,GO:0005525
tepie01g096810	IPR002164,IPR037231	PF00956	NA	NA	SSF143113	GO:0005634,GO:0006334
tepie01g096820	NA	NA	NA	NA	NA	NA
tepie01g096830	IPR002048,IPR011992	PF13202,PF13499,PF13833	cd16226	SM00054	SSF47473	GO:0005509
tepie01g096840	IPR013087,IPR036236	PF00096	NA	SM00355	SSF57667	NA
tepie01g096850	IPR002048,IPR011992	PF13499	cd00051	SM00054	SSF47473	GO:0005509
tepie01g096860	IPR002048,IPR011992	PF13499	cd00051	SM00054	SSF47473	GO:0005509
tepie01g096870	IPR006204,IPR013750,IPR019539,IPR020568,IPR036554	PF00288,PF08544,PF10509	NA	NA	SSF54211,SSF55060	GO:0005524
tepie01g096880	IPR006762,IPR027417,IPR039400	PF04670	cd11385	NA	SSF52540	GO:0005525
tepie01g096890	IPR000048,IPR027417,IPR031549	PF00612,PF15780	NA	SM00015	SSF52540	GO:0005515
tepie01g096900	IPR006762,IPR027417,IPR039400	PF04670	cd11385	NA	SSF52540	GO:0005525
tepie01g096910	IPR000210,IPR011333,IPR044822	PF00651,PF13837	cd18315	SM00225	SSF54695	GO:0005515
tepie01g096920	IPR011598,IPR036638	PF00010	cd11394	SM00353	SSF47459	GO:0046983
tepie01g096930	IPR016040,IPR036291	PF16363	cd05230	NA	SSF51735	NA
tepie01g096940	IPR006621	PF20146	NA	SM00703	NA	NA
tepie01g096950	IPR005097,IPR036291	PF03435	NA	NA	SSF51735	GO:0016491
tepie01g096960	IPR004907,IPR036132	PF03223	cd14785	NA	SSF118203	GO:0015078,GO:0033180,GO:0046961,GO:1902600
tepie01g096970	IPR000591,IPR008936,IPR036390	PF00610	NA	SM00049	SSF46785,SSF48350	GO:0007165,GO:0035556
tepie01g096980	IPR013087,IPR036236	NA	NA	SM00355	SSF57667	NA
tepie01g096990	IPR007217	PF04080	NA	NA	NA	GO:0006506
tepie01g097000	IPR000246,IPR029055	PF01112	cd04513	NA	SSF56235	GO:0016787
tepie01g097010	IPR024084	PF00180	NA	SM01329	SSF53659	GO:0016616
tepie01g097020	IPR015865,IPR023465	PF01687	NA	SM00904	SSF82114	GO:0008531,GO:0009231
tepie01g097030	IPR045860	NA	NA	NA	SSF57302	NA
tepie01g097040	IPR011990	PF04733	NA	NA	SSF48452	GO:0005515
tepie01g097050	IPR002110,IPR036770	PF00023,PF12796,PF13637	NA	SM00248	SSF48403	GO:0005515
tepie01g097060	IPR002126,IPR015919	PF00028	cd11304	SM00112	SSF49313	GO:0005509,GO:0007156,GO:0016020
tepie01g097070	NA	NA	NA	NA	NA	NA
tepie01g097080	IPR036691	NA	NA	NA	SSF52047,SSF56219	NA
tepie01g097090	NA	NA	NA	NA	NA	NA
tepie01g097100	IPR001440,IPR003107,IPR011990,IPR019734	PF00515,PF13181	NA	SM00028,SM00386	SSF48452,SSF81901	GO:0005515,GO:0006396
tepie01g097110	IPR002347,IPR036291	PF00106	NA	NA	SSF51735	GO:0016491
tepie01g097120	NA	NA	NA	NA	NA	NA
tepie01g097130	IPR001623,IPR013766,IPR036249,IPR036869	PF00085,PF00226	cd06257	SM00271	SSF46565,SSF52833	NA
tepie01g097140	NA	NA	NA	NA	NA	NA
tepie01g097150	IPR009361	PF06248	NA	NA	NA	GO:0000278,GO:0000775,GO:0005634
tepie01g097160	NA	NA	NA	NA	NA	NA
tepie01g097170	NA	NA	NA	NA	NA	NA
tepie01g097180	IPR000873	PF00501	NA	NA	SSF56801	NA
tepie01g097190	NA	NA	NA	NA	NA	NA
tepie01g097200	NA	NA	NA	NA	NA	NA
tepie01g097210	IPR004302	PF03067	NA	NA	NA	NA
tepie01g097220	IPR001680,IPR036322	PF00400	cd00200	SM00320	SSF50978	GO:0005515
tepie01g097230	IPR001398,IPR014347	PF01187	NA	NA	SSF55331	NA
tepie01g097240	IPR000253,IPR001752,IPR001849,IPR008984,IPR022140,IPR022164,IPR027417,IPR032405	PF00169,PF00225,PF12423,PF12473,PF16183	cd00060,cd01365	SM00129,SM00233	SSF49879,SSF50729,SSF52540	GO:0003777,GO:0005515,GO:0005524,GO:0007018,GO:0008017
tepie01g097250	IPR000742,IPR002049,IPR013032	PF00053,PF12661	cd00055	SM00180,SM00181	NA	NA
tepie01g097260	IPR000834,IPR003146	PF00246,PF02244	cd03860	SM00631	SSF53187,SSF54897	GO:0004181,GO:0006508,GO:0008270
tepie01g097270	IPR014044,IPR035940	PF00188	NA	SM00198	SSF55797	NA
tepie01g097280	IPR001580,IPR009033,IPR013320	PF00262	NA	NA	SSF49899,SSF63887	GO:0005509,GO:0005515,GO:0005783,GO:0006457,GO:0051082
tepie01g097290	IPR013216,IPR029063	PF08241	cd02440	NA	SSF53335	GO:0008168
tepie01g097300	IPR008081	PF05994	NA	NA	NA	GO:0030833,GO:0031267
tepie01g097310	NA	NA	NA	NA	NA	NA
tepie01g097320	IPR001841,IPR011011,IPR036361	PF13920	cd16500	SM00184	SSF57850,SSF57903,SSF68906	NA
tepie01g097330	IPR006876	PF04791	NA	NA	NA	NA
tepie01g097340	IPR002013	PF02383	NA	NA	NA	GO:0016791
tepie01g097350	IPR001680,IPR013934,IPR036322	PF00400,PF08625	cd00200	SM00320	SSF50978	GO:0005515,GO:0006364,GO:0032040
tepie01g097360	IPR002656,IPR006621	PF01757,PF20146	NA	SM00703	NA	GO:0016747
tepie01g097370	NA	NA	NA	NA	NA	NA
tepie01g097380	NA	NA	NA	NA	NA	NA
tepie01g097390	NA	NA	NA	NA	NA	NA
tepie01g097400	NA	NA	NA	NA	NA	NA
tepie01g097410	IPR000008,IPR000909,IPR001711,IPR009535,IPR011992,IPR015359,IPR017946,IPR035892,IPR037862	PF00168,PF00387,PF00388,PF06631,PF09279,PF17787	cd00275,cd08591,cd13361	SM00148,SM00149,SM00239	SSF47473,SSF49562,SSF50729,SSF51695,SSF69989	GO:0004435,GO:0006629,GO:0007165,GO:0008081,GO:0035556
tepie01g097420	IPR001680,IPR036322	NA	NA	SM00320	SSF50978,SSF69322	GO:0005515
tepie01g097430	NA	NA	NA	NA	NA	NA
tepie01g097440	IPR007110,IPR036179	PF13895	NA	NA	SSF48726	NA
tepie01g097450	IPR001148,IPR036398	PF00194	NA	SM01057	SSF51069	NA
tepie01g097460	NA	NA	NA	NA	NA	NA
tepie01g097470	IPR000742,IPR001007,IPR001881,IPR009030,IPR024731	PF00093,PF07645,PF12947	cd00054	SM00179,SM00181,SM00214,SM00215	SSF57184,SSF57196,SSF57603	GO:0005509,GO:0005515
tepie01g097480	IPR000742,IPR001007,IPR001881,IPR009030,IPR024731	PF00093,PF07645,PF12947	cd00054	SM00179,SM00181,SM00214,SM00215	SSF57184,SSF57196,SSF57603	GO:0005509,GO:0005515
tepie01g097490	NA	NA	NA	NA	NA	NA
tepie01g097500	IPR001680,IPR036322	NA	NA	SM00320	SSF50978	GO:0005515
tepie01g097510	IPR002048,IPR011992	PF00036	cd00051	SM00054	SSF47473	GO:0005509
tepie01g097520	NA	NA	NA	NA	NA	NA
tepie01g097530	IPR003598,IPR003599,IPR003961,IPR013098,IPR013106,IPR036116,IPR036179	PF00041,PF07679	cd00063,cd00096	SM00060,SM00406,SM00408,SM00409	SSF48726,SSF49265	GO:0005515
tepie01g097540	IPR011547	PF00916	NA	NA	NA	GO:0008272,GO:0015116,GO:0016021
tepie01g097550	IPR001680,IPR021772,IPR036322	PF00400,PF11816	cd00200,cd17041	SM00320	SSF50978	GO:0005515
tepie01g097560	NA	NA	NA	NA	NA	NA
tepie01g097570	IPR000159,IPR001781,IPR011524,IPR029071	PF00412,PF00788,PF16517	cd01784,cd09401	SM00132	SSF54236,SSF57716	GO:0007165
tepie01g097580	IPR024766	PF12678	cd16485	NA	SSF57850	GO:0008270
tepie01g097590	IPR000289,IPR012340	PF01200	cd04457	NA	SSF50249	GO:0003735,GO:0005840,GO:0006412
tepie01g097600	IPR000772,IPR001173,IPR029044,IPR035992,IPR045885	PF00535,PF00652	cd00161,cd02510	SM00458	SSF50370,SSF53448	NA
tepie01g097610	IPR004245,IPR017850	PF02995	NA	NA	SSF53649	GO:0003824
tepie01g097620	IPR004245,IPR017850	PF02995	cd16021	NA	SSF53649	GO:0003824
tepie01g097630	IPR001806,IPR027417	PF00071	cd00154	SM00173,SM00174,SM00175	SSF52540	GO:0003924,GO:0005525
tepie01g097640	NA	NA	NA	NA	NA	NA
tepie01g097650	IPR025715	PF13865	NA	SM01218	NA	NA
tepie01g097660	IPR001841	PF13639	cd16665	SM00184	SSF57850	NA
tepie01g097670	IPR021134	PF01062	NA	NA	NA	GO:0005254
tepie01g097680	IPR018862	PF10477	NA	NA	NA	NA
tepie01g097690	IPR045325	PF06979	NA	NA	NA	NA
tepie01g097700	NA	NA	NA	NA	NA	NA
tepie01g097710	NA	NA	NA	NA	NA	NA
tepie01g097720	NA	NA	NA	NA	NA	NA
tepie01g097730	IPR011701,IPR036259	PF07690	NA	NA	SSF103473	GO:0022857,GO:0055085
tepie01g097740	IPR000814	PF00352	NA	NA	SSF55945	GO:0003677,GO:0006352
tepie01g097750	IPR000276	PF00001	cd15066	SM01381	SSF81321	GO:0004930,GO:0007186,GO:0016021
tepie01g097760	IPR006029,IPR006202,IPR036719,IPR036734,IPR044721	PF02931,PF02932	cd19062	NA	SSF63712,SSF90112	GO:0005230,GO:0006811,GO:0016021
tepie01g097770	IPR000998,IPR002172,IPR013320,IPR036055	PF00057,PF00629	cd00112,cd06263	SM00137,SM00192	SSF49899,SSF57424	GO:0005515,GO:0016020
tepie01g097780	IPR000998,IPR002172,IPR013320,IPR036055	PF00057,PF00629	cd00112,cd06263	SM00137,SM00192	SSF49899,SSF57424	GO:0005515,GO:0016020
tepie01g097790	IPR000668,IPR012599,IPR038765	PF00112,PF08127	cd02620	SM00645	SSF54001	GO:0004197,GO:0006508,GO:0008234,GO:0050790
tepie01g097800	IPR016024,IPR022577	PF12612	NA	NA	SSF48371	NA
tepie01g097810	IPR000980,IPR001452,IPR036028,IPR036860	PF00017,PF00018,PF14604	cd09941,cd11804,cd11805	SM00252,SM00326	SSF50044,SSF55550	GO:0005515
tepie01g097820	IPR003102,IPR004827	PF00170,PF02173	cd14690	SM00338	SSF57959	GO:0003700,GO:0005515,GO:0006355
tepie01g097830	IPR012932,IPR042406	PF07884	cd12917	SM00756	NA	GO:0042373,GO:0047057
tepie01g097840	NA	NA	NA	NA	NA	NA
tepie01g097850	IPR003674	PF02516	NA	NA	NA	GO:0004576,GO:0006486,GO:0016020
tepie01g097860	IPR000073,IPR029058	PF00561	NA	NA	SSF53474	NA
tepie01g097870	IPR005828,IPR036259,IPR044775	PF00083	cd17358	NA	SSF103473	GO:0008643,GO:0016021,GO:0022857,GO:0051119,GO:0055085
tepie01g097880	IPR007671	PF04592	NA	NA	NA	NA
tepie01g097890	IPR000608,IPR016135	PF00179	cd00195	SM00212	SSF54495	NA
tepie01g097900	IPR000742,IPR000859,IPR002049,IPR006652,IPR011043,IPR016201,IPR035914	PF00053,PF13854	cd00041,cd00055	SM00042,SM00180,SM00181,SM00423,SM00612	SSF49854,SSF50965,SSF57196	GO:0005515
tepie01g097910	IPR000330,IPR001650,IPR014001,IPR016024,IPR022707,IPR027417,IPR044078	PF00176,PF00271,PF12054	cd17999,cd18793	SM00487,SM00490	SSF48371,SSF52540	GO:0005524,GO:0140658
tepie01g097920	IPR004087,IPR004088,IPR036612	PF00013	cd00105,cd02396	SM00322	SSF54791	GO:0003676,GO:0003723
tepie01g097930	IPR002110,IPR036770	PF00023,PF12796,PF13637	NA	SM00248	SSF48403	GO:0005515
tepie01g097940	IPR004087,IPR004088,IPR036612	PF00013	cd00105,cd02396	SM00322	SSF54791	GO:0003676,GO:0003723
tepie01g097950	IPR004014,IPR005775,IPR006068,IPR008250,IPR023298,IPR023299,IPR036412	PF00122,PF00689,PF00690,PF00702,PF13246	cd02608	SM00831	SSF56784,SSF81653,SSF81660,SSF81665	GO:0000166,GO:0005524,GO:0006813,GO:0008556,GO:0016021
tepie01g097960	IPR012340	NA	NA	NA	SSF50249	NA
tepie01g097970	NA	NA	NA	NA	NA	NA
tepie01g097980	IPR004012,IPR037213	PF02759	NA	SM00593	SSF140741	NA
tepie01g097990	IPR000727,IPR010989	NA	NA	SM00397	SSF47661	GO:0016020,GO:0016192
tepie01g098000	IPR005161,IPR006164,IPR014893,IPR016194,IPR036465,IPR036494	PF02735,PF03731,PF08785	NA	SM00559	SSF100939,SSF101420,SSF53300	GO:0003677,GO:0006303
tepie01g098010	IPR000330,IPR001650,IPR001841,IPR011011,IPR014001,IPR027417	PF00176,PF00271	cd18070,cd18793	SM00184,SM00487,SM00490	SSF52540,SSF57850,SSF57903	GO:0005524,GO:0140658
tepie01g098020	IPR000668,IPR012599,IPR038765	PF00112,PF08127	cd02620	SM00645	SSF54001	GO:0004197,GO:0006508,GO:0008234,GO:0050790
tepie01g098030	IPR001762,IPR036436	PF00200,PF13574	NA	SM00050	SSF55486,SSF57552	NA
tepie01g098040	IPR001194,IPR005112,IPR005113	PF02141,PF03455,PF03456	NA	SM00799,SM00800,SM00801	NA	NA
tepie01g098050	IPR001900,IPR012340,IPR033771,IPR041093,IPR041505	PF00773,PF17216,PF17849,PF17877	NA	SM00955	SSF50249	GO:0003723,GO:0004540
tepie01g098060	IPR018619	PF09790	NA	NA	NA	NA
tepie01g098070	IPR002213	PF00201	NA	NA	SSF53756	GO:0008194
tepie01g098080	IPR002833,IPR009060,IPR015940,IPR023476	PF00627,PF01981	cd14296	SM00165	SSF102462,SSF46934	GO:0004045,GO:0005515
tepie01g098090	IPR001179,IPR011990,IPR013105,IPR019734	PF00254,PF07719,PF13181	NA	SM00028	SSF48452,SSF54534	GO:0003755,GO:0005515
tepie01g098100	IPR029327	PF14735	NA	NA	NA	GO:0051225,GO:0070652
tepie01g098110	IPR001380	PF01294	NA	NA	NA	GO:0003735,GO:0005840,GO:0006412
tepie01g098120	IPR006722,IPR011012	PF04628	cd14825	NA	SSF64356	GO:0006888
tepie01g098130	IPR001380	PF01294	NA	NA	NA	GO:0003735,GO:0005840,GO:0006412
tepie01g098140	NA	NA	NA	NA	NA	NA
tepie01g098150	IPR000504,IPR001223,IPR002557,IPR011583,IPR017853,IPR029070,IPR035979,IPR036508	PF00076,PF00704,PF01607	NA	SM00360,SM00494,SM00636	SSF51445,SSF54556,SSF54928,SSF57625	GO:0003676,GO:0003723,GO:0005576,GO:0005975,GO:0008061
tepie01g098160	IPR001268,IPR037232	PF00329	NA	NA	SSF143243	GO:0008137
tepie01g098170	IPR013087,IPR036236	PF00096	NA	SM00355	SSF57667	NA
tepie01g098180	NA	NA	NA	NA	NA	NA
tepie01g098190	IPR004014,IPR005775,IPR006068,IPR008250,IPR023298,IPR023299,IPR036412	PF00122,PF00689,PF00690,PF00702,PF13246	cd02608	SM00831	SSF56784,SSF81653,SSF81660,SSF81665	GO:0000166,GO:0005524,GO:0006813,GO:0008556,GO:0016021
tepie01g098200	IPR020040,IPR036789	PF00347	NA	NA	SSF56053	GO:0003735,GO:0005840,GO:0006412,GO:0019843
tepie01g098210	IPR019395	PF10268	NA	NA	NA	NA
tepie01g098220	IPR003226	PF03690	NA	NA	NA	NA
tepie01g098230	IPR008389	PF05493	NA	NA	NA	GO:0033179,GO:0046961,GO:1902600
tepie01g098240	NA	NA	NA	NA	NA	NA
tepie01g098250	IPR000210,IPR003131,IPR005821,IPR011333	PF00520,PF02214	NA	SM00225	SSF54695,SSF81324	GO:0005216,GO:0005515,GO:0006811,GO:0016020,GO:0051260,GO:0055085
tepie01g098260	IPR011990,IPR026000	PF12862	cd16270	NA	SSF48452	GO:0005515
tepie01g098270	IPR002293	PF13520	NA	NA	NA	GO:0016020,GO:0022857,GO:0055085
tepie01g098280	IPR012337,IPR013520	PF00929	cd06133	SM00479	SSF53098	NA
tepie01g098290	IPR000082,IPR000742,IPR001881,IPR036364	PF01390,PF07645	cd00053,cd00054	SM00179,SM00181	SSF82671	GO:0005509
tepie01g098300	IPR000203,IPR000832,IPR000922,IPR001879,IPR032471	PF00002,PF01825,PF02140,PF16489	NA	SM00008,SM00303	NA	GO:0004930,GO:0007186,GO:0016020,GO:0016021,GO:0030246
tepie01g098310	NA	NA	NA	NA	NA	NA
tepie01g098320	IPR013087,IPR036236	PF00096	NA	SM00355	SSF57667	NA
tepie01g098330	IPR019395	PF10268	NA	NA	NA	NA
tepie01g098340	NA	NA	NA	NA	NA	NA
tepie01g098350	IPR000276	PF00001	NA	SM01381	SSF81321	GO:0004930,GO:0007186,GO:0016021
tepie01g098360	IPR011992	NA	NA	NA	SSF47473	NA
tepie01g098370	NA	NA	NA	NA	NA	NA
tepie01g098380	NA	NA	NA	NA	NA	NA
tepie01g098390	IPR000276	PF00001	cd15392	SM01381	SSF81321	GO:0004930,GO:0007186,GO:0016021
tepie01g098400	IPR006630,IPR035979,IPR036390	PF05383	cd12430	SM00715	SSF46785,SSF54928	GO:0003676
tepie01g098410	IPR000719,IPR011009	PF00069	cd14128	SM00220	SSF56112	GO:0004672,GO:0005524,GO:0006468
tepie01g098420	IPR001441,IPR036424	PF01255	cd00475	NA	SSF64005	GO:0016765
tepie01g098430	IPR001254,IPR009003	PF00089	cd00190	SM00020	SSF50494	GO:0004252,GO:0006508
tepie01g098440	IPR002999	PF00567	cd04508	SM00333	SSF63748	NA
tepie01g098450	IPR027951	PF14780	NA	NA	NA	NA
tepie01g098460	NA	NA	NA	NA	NA	NA
tepie01g098470	IPR001810,IPR036047	PF12937	NA	NA	SSF52047,SSF81383	GO:0005515
tepie01g098480	IPR006043	PF00860	NA	NA	NA	GO:0016020,GO:0022857,GO:0055085
tepie01g098490	IPR001128,IPR036396	PF00067	NA	NA	SSF48264	GO:0004497,GO:0005506,GO:0016705,GO:0020037
tepie01g098500	IPR001128,IPR036396	PF00067	NA	NA	SSF48264	GO:0004497,GO:0005506,GO:0016705,GO:0020037
tepie01g098510	IPR015797,IPR016706	PF13869	NA	NA	SSF55811	GO:0003729,GO:0005849,GO:0006378
tepie01g098520	IPR003593,IPR003959,IPR027417,IPR032501,IPR041569	PF00004,PF16450,PF17862	cd00009	SM00382	SSF52540	GO:0005524,GO:0016887
tepie01g098530	IPR009400,IPR035935	PF06331	NA	SM01395	SSF142897	GO:0000439,GO:0006289,GO:0006367
tepie01g098540	IPR031963	PF16014	NA	NA	NA	NA
tepie01g098550	IPR000472,IPR045860	PF01064	NA	NA	SSF57302	GO:0004675,GO:0016020
tepie01g098560	IPR031963	PF16014	NA	NA	NA	NA
tepie01g098570	IPR000472,IPR000719,IPR001245,IPR011009,IPR045860	PF00069,PF01064,PF07714	NA	NA	SSF56112,SSF57302	GO:0004672,GO:0004675,GO:0005524,GO:0006468,GO:0016020
tepie01g098580	IPR006689,IPR027417	PF00025	NA	NA	SSF52540	GO:0003924,GO:0005525
tepie01g098590	IPR004908,IPR011987,IPR016024	PF03224,PF11698	NA	NA	SSF48371	GO:0000221,GO:0046961,GO:1902600
tepie01g098600	IPR011701,IPR036259	PF07690	NA	NA	SSF103473	GO:0022857,GO:0055085
tepie01g098610	IPR011701,IPR036259	PF07690	NA	NA	SSF103473	GO:0022857,GO:0055085
tepie01g098620	IPR011701,IPR036259	PF07690	NA	NA	SSF103473	GO:0022857,GO:0055085
tepie01g098630	IPR036259	NA	NA	NA	SSF103473	NA
tepie01g098640	IPR011701,IPR036259	PF07690	NA	NA	SSF103473	GO:0022857,GO:0055085
tepie01g098650	IPR011701,IPR036259	PF07690	NA	NA	SSF103473	GO:0022857,GO:0055085
tepie01g098660	IPR021757	PF11788	NA	NA	NA	NA
tepie01g098670	IPR036291	PF13561	NA	SM00822	SSF51735	NA
tepie01g098680	IPR016179,IPR036438	PF00049	cd00101	NA	SSF56994	GO:0005179,GO:0005576
tepie01g098690	NA	NA	NA	NA	NA	NA
tepie01g098700	IPR000536,IPR001628,IPR035500	PF00104,PF00105	cd06944,cd07167	SM00399,SM00430	SSF48508,SSF57716	GO:0003700,GO:0006355,GO:0008270,GO:0043565
tepie01g098710	IPR007194,IPR016721,IPR024096	PF04051	cd14942	NA	SSF111126	GO:0030008,GO:0048193
tepie01g098720	IPR021757	PF11788	NA	NA	NA	NA
tepie01g098730	IPR000008,IPR035892	PF00168	cd08376,cd08377	SM00239	SSF49562	NA
tepie01g098740	IPR000509	PF01158	NA	NA	NA	GO:0003735,GO:0005840,GO:0006412
tepie01g098750	NA	NA	NA	NA	NA	NA
tepie01g098760	IPR002650,IPR002891,IPR015947,IPR024951,IPR025980,IPR027417	PF01583,PF01747,PF14306	cd00517,cd02027	NA	SSF52374,SSF52540,SSF88697	GO:0000103,GO:0004020,GO:0004781,GO:0005524
tepie01g098770	NA	NA	NA	NA	NA	NA
tepie01g098780	IPR012337	NA	NA	NA	SSF53098	NA
tepie01g098790	IPR038717	PF13358	NA	NA	NA	NA
tepie01g098800	NA	NA	NA	NA	NA	NA
tepie01g098810	IPR000198,IPR000300,IPR005135,IPR008936,IPR031896,IPR036691,IPR037793	PF00620,PF03372,PF16776	cd04380,cd09093	SM00128,SM00324	SSF48350,SSF56219	GO:0003824,GO:0007165,GO:0016791,GO:0046856,GO:0052745
tepie01g098820	NA	NA	NA	NA	NA	NA
tepie01g098830	IPR016024,IPR024986,IPR026003	PF12765,PF12830	NA	NA	SSF48371	NA
tepie01g098840	IPR011513	PF07574	NA	NA	NA	GO:0006281,GO:0030915
tepie01g098850	IPR006593	PF03351	cd08760	SM00665	NA	NA
tepie01g098860	IPR006214	PF01027	NA	NA	NA	NA
tepie01g098870	IPR011990,IPR019734	PF13181	NA	SM00028	SSF48452	GO:0005515
tepie01g098880	IPR008532	PF05670	NA	NA	NA	NA
tepie01g098890	NA	NA	NA	NA	NA	NA
tepie01g098900	NA	NA	NA	NA	NA	NA
tepie01g098910	IPR003961,IPR032073,IPR036116	PF16066	cd00063	NA	SSF49265	GO:0005515
tepie01g098920	IPR005828,IPR036259	PF00083	NA	NA	SSF103473	GO:0016021,GO:0022857,GO:0055085
tepie01g098930	IPR032073	PF16066	NA	NA	NA	NA
tepie01g098940	NA	NA	NA	NA	NA	NA
tepie01g098950	NA	NA	NA	NA	NA	NA
tepie01g098960	IPR003000,IPR027546,IPR029035	PF02146	cd01412	NA	SSF52467	GO:0036054,GO:0036055,GO:0070403
tepie01g098970	IPR000008,IPR035892	PF00168	cd08390	SM00239	SSF49562	NA
tepie01g098980	IPR011701,IPR036259	PF07690	NA	NA	SSF103473	GO:0022857,GO:0055085
tepie01g098990	IPR011701,IPR036259	PF07690	NA	NA	SSF103473	GO:0022857,GO:0055085
tepie01g099000	IPR022042	PF12251	NA	NA	NA	NA
tepie01g099010	IPR005491,IPR036142	PF03735	NA	SM01191	SSF158639	NA
tepie01g099020	IPR000536,IPR035500	PF00104	NA	NA	SSF48508	NA
tepie01g099030	NA	NA	NA	NA	NA	NA
tepie01g099040	IPR002347,IPR036291	PF00106	NA	NA	SSF51735	GO:0016491
tepie01g099050	IPR001487,IPR001965,IPR011011,IPR018501,IPR019787,IPR028941,IPR036427	PF00439,PF00628,PF02791,PF15613	cd05509,cd15559,cd15560	SM00249,SM00297,SM00571	SSF47370,SSF57903	GO:0005515
tepie01g099060	IPR000873,IPR025110	PF00501,PF13193	NA	NA	SSF56801	NA
tepie01g099070	IPR000938,IPR036859	PF01302	NA	SM01052	SSF74924	NA
tepie01g099080	IPR001266,IPR036390	PF01090	NA	SM01413	SSF46785	GO:0003735,GO:0005840,GO:0006412
tepie01g099090	IPR000477,IPR005135,IPR036691,IPR043502	PF00078,PF14529	cd01650	NA	SSF56219,SSF56672	GO:0003824
tepie01g099100	IPR000716,IPR036857	PF00086	cd00191	SM00211	SSF57610	NA
tepie01g099110	IPR011990,IPR021773,IPR025876	PF11817,PF12742	NA	NA	SSF48452	GO:0005515
tepie01g099120	NA	NA	NA	NA	NA	NA
tepie01g099130	IPR035500	NA	NA	NA	SSF48508	NA
tepie01g099140	IPR003256,IPR005824,IPR008991,IPR041988	PF00467,PF17136	cd06089	SM00739	SSF50104	GO:0003723,GO:0003735,GO:0005840,GO:0006412
tepie01g099150	NA	NA	NA	NA	NA	NA
tepie01g099160	IPR005828,IPR036259	PF00083	NA	NA	SSF103473	GO:0016021,GO:0022857,GO:0055085
tepie01g099170	IPR002088	PF01239	NA	NA	SSF48439	GO:0008318,GO:0018342
tepie01g099180	IPR007632	PF04547	NA	NA	NA	NA
tepie01g099190	IPR022049,IPR029244	PF12260,PF14875	NA	NA	NA	NA
tepie01g099200	IPR002109,IPR036249	PF00462	cd03419	NA	SSF52833	GO:0097573
tepie01g099210	IPR003593,IPR013594,IPR013602,IPR024317,IPR024743,IPR027417,IPR035699,IPR041466	PF08385,PF08393,PF12774,PF12775,PF12777,PF12780,PF17852	cd00009	SM00382	SSF52540	GO:0005524
tepie01g099220	IPR014044,IPR034113,IPR035940	PF00188	cd05382	SM00198	SSF55797	NA
tepie01g099230	IPR007588,IPR018289	PF04500,PF10551	NA	NA	NA	NA
tepie01g099240	NA	NA	NA	NA	NA	NA
tepie01g099250	IPR007588,IPR018289	PF04500,PF10551	NA	NA	NA	NA
tepie01g099260	NA	NA	NA	NA	NA	NA
tepie01g099270	IPR001978,IPR038077	PF00992	NA	NA	SSF90250	GO:0005861
tepie01g099280	NA	NA	NA	NA	NA	NA
tepie01g099290	IPR002083	PF00917	cd00121	SM00061	SSF49599	GO:0005515
tepie01g099300	IPR001394,IPR002083,IPR024729,IPR029346,IPR038765	PF00443,PF00917,PF12436,PF14533	cd02659,cd03772	SM00061	SSF49599,SSF54001	GO:0004843,GO:0005515,GO:0016579
tepie01g099310	NA	PF13771	cd15668	NA	NA	NA
tepie01g099320	IPR007529	PF04438	NA	NA	NA	NA
tepie01g099330	IPR000210,IPR001646,IPR003131,IPR003533,IPR011333,IPR021789,IPR036572	PF00805,PF02214,PF03607,PF11834	cd17073,cd18368	SM00225,SM00537	SSF141571,SSF54695,SSF89837	GO:0005515,GO:0035556,GO:0051260
tepie01g099340	IPR000172,IPR007867,IPR036188	PF00732,PF05199	NA	NA	SSF51905,SSF54373	GO:0016614,GO:0050660
tepie01g099350	NA	NA	NA	NA	NA	NA
tepie01g099360	IPR001179,IPR001440,IPR011990,IPR019734	PF00254,PF00515	NA	SM00028	SSF48452,SSF54534	GO:0003755,GO:0005515
tepie01g099370	IPR002018,IPR029058	PF00135	NA	NA	SSF53474	NA
tepie01g099380	IPR006689,IPR027417	PF00025	cd04155	SM00177,SM00178	SSF52540	GO:0003924,GO:0005525
tepie01g099390	IPR013658	PF08450	NA	NA	SSF63829	NA
tepie01g099400	NA	NA	NA	NA	NA	NA
tepie01g099410	IPR001202,IPR022035,IPR029048,IPR036020	PF00397,PF12237	cd00201	SM00456	SSF100934,SSF51045	GO:0005515
tepie01g099420	IPR020630,IPR020631,IPR036291	PF00763,PF02882	cd01080	NA	SSF51735,SSF53223	GO:0004488
tepie01g099430	IPR002048,IPR010255,IPR011992,IPR013112,IPR013121,IPR013130,IPR017938,IPR019791,IPR039261	PF01794,PF03098,PF08022,PF08030,PF13499	cd00051,cd06186	SM00054	SSF47473,SSF48113,SSF52343,SSF63380	GO:0004601,GO:0005509,GO:0006979,GO:0016491,GO:0020037
tepie01g099440	IPR000014,IPR011598,IPR035965,IPR036638	PF00010,PF13426,PF14598	cd00130	SM00091,SM00353	SSF47459,SSF55785	GO:0046983
tepie01g099450	NA	NA	NA	NA	NA	NA
tepie01g099460	IPR011041,IPR021665	PF11635	NA	NA	SSF50952	GO:0003824,GO:0016592
tepie01g099470	IPR002213	PF00201	cd03784	NA	SSF53756	GO:0008194
tepie01g099480	IPR000719,IPR011009,IPR028375,IPR032270	PF00069,PF16579	cd12122,cd14079,cd14336	SM00220	SSF103243,SSF56112	GO:0004672,GO:0005524,GO:0006468
tepie01g099490	IPR000719,IPR011009,IPR028375,IPR032270	PF00069,PF16579	cd12122,cd14079,cd14336	SM00220	SSF103243,SSF56112	GO:0004672,GO:0005524,GO:0006468
tepie01g099500	NA	NA	NA	NA	NA	NA
tepie01g099510	IPR006222,IPR013977,IPR029043	PF01571,PF08669	NA	NA	SSF101790,SSF103025	NA
tepie01g099520	IPR001569,IPR011332	PF01907	NA	NA	SSF57829	GO:0003735,GO:0005840,GO:0006412
tepie01g099530	IPR000990	PF00876	NA	NA	NA	NA
tepie01g099540	IPR000990	PF00876	NA	NA	NA	NA
tepie01g099550	IPR026682	PF15798	NA	NA	NA	GO:0032007,GO:0048011
tepie01g099560	IPR018108,IPR023395	PF00153	NA	NA	SSF103506	NA
tepie01g099570	IPR011262,IPR011263,IPR033901,IPR036603,IPR036643	PF01000,PF01193	cd07032	SM00662	SSF55257,SSF56553	GO:0001054,GO:0001056,GO:0003899,GO:0006351,GO:0046983
tepie01g099580	IPR029044	NA	NA	NA	SSF53448	NA
tepie01g099590	IPR002350,IPR004850,IPR008993,IPR036058	PF03146,PF07648	cd00104	SM00280	SSF100895,SSF50242	GO:0005515,GO:0007213,GO:0043113,GO:0043236
tepie01g099600	IPR000014,IPR001610,IPR011598,IPR035965,IPR036638	PF00010,PF14598	cd00130	SM00086,SM00091,SM00353	SSF47459,SSF55785	GO:0046983
tepie01g099610	IPR006202,IPR036734	PF02931	cd18989	NA	SSF63712	GO:0005230,GO:0006811,GO:0016021
tepie01g099620	IPR006166,IPR010994,IPR011335	PF02732	NA	SM00891	SSF47781,SSF52980	GO:0003677,GO:0004518
tepie01g099630	IPR003593,IPR003959,IPR008921,IPR013725,IPR027417	PF00004,PF08519	cd00009	SM00382	SSF48019,SSF52540	GO:0003677,GO:0003689,GO:0005524,GO:0005663,GO:0006260,GO:0016887
tepie01g099640	IPR000436,IPR001846,IPR002909,IPR003886,IPR005533,IPR014756,IPR035976	PF00084,PF00094,PF01833,PF03782,PF06119	cd00033	SM00032,SM00216,SM00539,SM00723	SSF57535,SSF81296	GO:0007160
tepie01g099650	IPR001132,IPR008984	PF03166	NA	SM00524	SSF49879	GO:0005515,GO:0006355
tepie01g099660	IPR012337	NA	NA	NA	SSF140996,SSF53098	NA
tepie01g099670	NA	NA	NA	NA	NA	NA
tepie01g099680	IPR000863,IPR027417	PF00685	NA	NA	SSF52540	GO:0008146
tepie01g099690	IPR002100,IPR033896,IPR036879	PF00319	cd00265	SM00432	SSF55455	GO:0000977,GO:0003677,GO:0045944,GO:0046983
tepie01g099700	NA	NA	NA	NA	NA	NA
tepie01g099710	NA	NA	NA	NA	NA	NA
tepie01g099720	NA	NA	NA	NA	NA	NA
tepie01g099730	NA	NA	NA	NA	NA	NA
tepie01g099740	IPR001666,IPR004177,IPR031315,IPR036412	PF02121,PF02862	NA	SM00775,SM01127	SSF55961,SSF56784	GO:0005548,GO:0015914,GO:0046872
tepie01g099750	NA	NA	NA	NA	NA	NA
tepie01g099760	IPR019716	PF10780	NA	NA	NA	NA
tepie01g099770	IPR001650,IPR011545,IPR014001,IPR027417	PF00270,PF00271	cd00268,cd18787	SM00487,SM00490	SSF52540	GO:0003676,GO:0005524
tepie01g099780	IPR001806,IPR027417	PF00071	NA	SM00173,SM00174,SM00175	SSF52540	GO:0003924,GO:0005525
tepie01g099790	IPR002293,IPR029485	PF13520,PF13906	NA	NA	NA	GO:0016020,GO:0022857,GO:0055085
tepie01g099800	IPR001660,IPR013761	PF00536	cd09577	SM00454	SSF47769	GO:0005515
tepie01g099810	IPR002068,IPR008978	PF00011	cd06526	NA	SSF49764	NA
tepie01g099820	IPR032715	PF13820	NA	NA	NA	NA
tepie01g099830	IPR001660,IPR013761	PF00536	cd09577	SM00454	SSF47769	GO:0005515
tepie01g099840	NA	NA	NA	NA	NA	NA
tepie01g099850	IPR022776,IPR036236	PF05253	NA	NA	SSF57667	NA
tepie01g099860	IPR002293,IPR029485	PF13520,PF13906	NA	NA	NA	GO:0016020,GO:0022857,GO:0055085
tepie01g099870	IPR019365	PF10233	NA	SM01077	NA	GO:0016021
tepie01g099880	IPR013517,IPR013519,IPR013649,IPR028994,IPR032695	PF01839,PF08441	NA	SM00191	SSF69179,SSF69318	NA
tepie01g099890	IPR013517,IPR013519,IPR013649,IPR028994,IPR032695	PF01839,PF08441	NA	SM00191	SSF69179,SSF69318	NA
tepie01g099900	IPR002068,IPR008978	PF00011	cd06526	NA	SSF49764	NA
tepie01g099910	IPR002068,IPR008978	PF00011	cd06526	NA	SSF49764	NA
tepie01g099920	NA	NA	NA	NA	NA	NA
tepie01g099930	NA	NA	NA	NA	NA	NA
tepie01g099940	IPR003598,IPR003599,IPR003961,IPR013098,IPR036116,IPR036179	PF00041,PF07679	cd00063	SM00060,SM00408,SM00409	SSF48726,SSF49265	GO:0005515
tepie01g099950	IPR029160	PF15013	NA	NA	NA	NA
tepie01g099960	IPR016180,IPR036920	PF00252	cd01433	NA	SSF54686	GO:0003735,GO:0005840,GO:0006412
tepie01g099970	IPR002068,IPR008978	PF00011	cd06526	NA	SSF49764	NA
tepie01g099980	IPR002068,IPR008978	PF00011	cd06526	NA	SSF49764	NA
tepie01g099990	IPR002068,IPR008978	PF00011	cd06526	NA	SSF49764	NA
tepie01g100000	NA	NA	NA	NA	NA	NA
tepie01g100010	IPR003008,IPR008280,IPR018316,IPR036525	PF00091,PF03953	cd02186	SM00864,SM00865	SSF52490,SSF55307	GO:0003924,GO:0005525
tepie01g100020	IPR001680,IPR036322	PF00400	NA	SM00320	SSF50978	GO:0005515
tepie01g100030	IPR001223,IPR011583,IPR017853,IPR029070	PF00704	NA	SM00636	SSF51445,SSF54556	GO:0005975,GO:0008061
tepie01g100040	IPR000834	PF00246	cd03860	SM00631	SSF53187	GO:0004181,GO:0006508,GO:0008270
tepie01g100050	IPR002347,IPR036291	PF00106	NA	NA	SSF51735	GO:0016491
tepie01g100060	IPR007529	PF04438	NA	NA	SSF144232	NA
tepie01g100070	IPR002018,IPR029058	PF00135	NA	NA	SSF53474	NA
tepie01g100080	IPR001496,IPR002110,IPR036036,IPR036770	PF07525,PF12796	NA	SM00248,SM00969	SSF158235,SSF48403	GO:0005515,GO:0035556
tepie01g100090	IPR016025,IPR022365	PF01394	NA	NA	SSF50989	GO:0005198,GO:0006886,GO:0016192,GO:0030130,GO:0030132
tepie01g100100	IPR001841,IPR004170,IPR018123,IPR037197,IPR044110	PF02825,PF13920	cd16546	SM00184,SM00678	SSF117839,SSF57850	GO:0008270
tepie01g100110	IPR007529	PF04438	NA	NA	SSF144232	NA
tepie01g100120	IPR003656,IPR008906,IPR012337,IPR036236	PF02892,PF05699	NA	SM00614	SSF140996,SSF53098,SSF57667	GO:0003677,GO:0046983
tepie01g100130	IPR000547,IPR015348,IPR016024,IPR016025,IPR022365	PF00637,PF01394,PF09268,PF13838	NA	SM00299	SSF48371,SSF50989	GO:0005198,GO:0006886,GO:0016192,GO:0030130,GO:0030132
tepie01g100140	IPR003000,IPR029035	PF02146	NA	NA	SSF52467	GO:0070403
tepie01g100150	IPR003185,IPR003186,IPR036252	PF02251,PF02252	NA	NA	SSF47216	GO:0008537
tepie01g100160	NA	NA	NA	NA	NA	NA
tepie01g100170	IPR003185,IPR003186,IPR036252	PF02251,PF02252	NA	NA	SSF47216	GO:0008537
tepie01g100180	NA	NA	NA	NA	NA	NA
tepie01g100190	NA	NA	NA	NA	NA	NA
tepie01g100200	IPR012337,IPR013520,IPR022894	PF00929	cd06135	SM00479	SSF53098	GO:0000175
tepie01g100210	IPR022226	PF12572	NA	NA	NA	NA
tepie01g100220	IPR001623,IPR036869	PF00226	cd06257	SM00271	SSF46565	NA
tepie01g100230	IPR013126,IPR029047,IPR029048,IPR043129	PF00012	NA	NA	SSF100920,SSF100934,SSF53067	GO:0005524,GO:0016887
tepie01g100240	IPR022800,IPR029040	PF06093	cd07973	SM01389	SSF63393	NA
tepie01g100250	IPR001699,IPR008967	PF00907	NA	SM00425	SSF49417	GO:0003700,GO:0006355
tepie01g100260	IPR001650,IPR007502,IPR011545,IPR011709,IPR014001,IPR027417	PF00270,PF00271,PF04408,PF07717	cd17974,cd18791	SM00487,SM00490,SM00847	SSF52540	GO:0003676,GO:0004386,GO:0005524
tepie01g100270	IPR001806,IPR027417	PF00071	NA	SM00173,SM00174,SM00175,SM00176	SSF52540	GO:0003924,GO:0005525
tepie01g100280	IPR007835,IPR025286	PF05161,PF13660	NA	NA	SSF82544	NA
tepie01g100290	IPR032728,IPR036322	PF14779	NA	NA	SSF50978	GO:0005515
tepie01g100300	NA	NA	NA	NA	NA	NA
tepie01g100310	IPR035500	NA	NA	NA	SSF48508	NA
tepie01g100320	IPR001734	PF00474	cd11492	NA	NA	GO:0016020,GO:0022857,GO:0055085
tepie01g100330	IPR002068,IPR008978	PF00011	cd06526	NA	SSF49764	NA
tepie01g100340	NA	NA	NA	NA	NA	NA
tepie01g100350	IPR035500	NA	NA	NA	SSF48508	NA
tepie01g100360	IPR035500	NA	NA	NA	SSF48508	NA
tepie01g100370	IPR035500	NA	NA	NA	SSF48508	NA
tepie01g100380	IPR035500	NA	NA	NA	SSF48508	NA
tepie01g100390	IPR001602,IPR035917	PF01894	NA	NA	SSF111038	NA
tepie01g100400	IPR016435	PF01866	NA	NA	NA	NA
tepie01g100410	IPR001737,IPR020598,IPR029063	PF00398	cd02440	SM00650	SSF53335	GO:0000154,GO:0000179,GO:0008649
tepie01g100420	IPR008909,IPR009080	PF05746	NA	SM00836	SSF47323	GO:0000166,GO:0004812,GO:0004814,GO:0005524,GO:0006418,GO:0006420
tepie01g100430	IPR001251,IPR011074,IPR036273,IPR036865	PF00650,PF03765	cd00170	SM00516,SM01100	SSF46938,SSF52087	NA
tepie01g100440	IPR001251,IPR036273,IPR036865	PF00650	cd00170	SM00516	SSF46938,SSF52087	NA
tepie01g100450	IPR013087,IPR036236	PF00096	NA	SM00355	SSF57667	NA
tepie01g100460	IPR000719,IPR011009	PF00069	cd14050	SM00220	SSF56112	GO:0004672,GO:0005524,GO:0006468
tepie01g100470	NA	NA	NA	NA	NA	NA
tepie01g100480	IPR000533	PF00261	NA	NA	SSF57997	NA
tepie01g100490	IPR029008	PF07019	NA	NA	NA	NA
tepie01g100500	IPR006671,IPR013763,IPR036915	PF00134	cd00043	SM00385	SSF47954	NA
tepie01g100510	IPR028091,IPR028097	PF14647,PF14648	NA	NA	NA	NA
tepie01g100520	IPR000001,IPR001245,IPR011009,IPR013806,IPR020067,IPR020635	PF00051,PF01392,PF07714	cd00108	SM00130,SM00219	SSF56112,SSF57440	GO:0004672,GO:0004713,GO:0005515,GO:0006468
tepie01g100530	IPR028097	PF14648	NA	NA	NA	NA
tepie01g100540	NA	NA	NA	NA	NA	NA
tepie01g100550	IPR001841	PF13920	NA	SM00184	SSF57850	NA
tepie01g100560	IPR012908,IPR029058	PF07819	NA	NA	SSF53474	GO:0016788
tepie01g100570	IPR007715	PF05019	NA	NA	NA	GO:0006744
tepie01g100580	IPR024084	PF00180	NA	SM01329	SSF53659	GO:0016616
tepie01g100590	IPR000436,IPR035976	PF00084	cd00033	SM00032	SSF57535	NA
tepie01g100600	IPR001925,IPR027246	PF01459	cd07306	NA	NA	GO:0005741,GO:0008308,GO:0055085,GO:0098656
tepie01g100610	IPR003329,IPR029044	PF02348	cd02513	NA	SSF53448	NA
tepie01g100620	NA	NA	NA	NA	NA	NA
tepie01g100630	IPR000210,IPR011333	PF00651	cd18315	SM00225	SSF54695	GO:0005515
tepie01g100640	IPR013057	PF01490	NA	NA	NA	NA
tepie01g100650	IPR002809	PF01956	NA	SM01415	NA	GO:0016020
tepie01g100660	IPR013784,IPR019008	PF09430	NA	NA	SSF49452	GO:0030246
tepie01g100670	IPR007523,IPR036748	PF04430	NA	NA	SSF64076	NA
tepie01g100680	NA	NA	NA	NA	NA	NA
tepie01g100690	IPR001357,IPR036420	PF00533,PF12738	cd17731	SM00292	SSF52113	NA
tepie01g100700	IPR019008	PF09430	NA	NA	NA	NA
tepie01g100710	IPR007523,IPR036748	PF04430	NA	NA	SSF64076	NA
tepie01g100720	NA	NA	NA	NA	NA	NA
tepie01g100730	IPR031424	PF17064	NA	NA	NA	GO:0030431,GO:0032222,GO:1903818
tepie01g100740	IPR013906	PF08597	NA	NA	NA	GO:0003743,GO:0005737,GO:0005852
tepie01g100750	IPR001254,IPR009003	PF00089	NA	SM00020	SSF50494	GO:0004252,GO:0006508
tepie01g100760	IPR001781	PF00412	cd09336,cd09337,cd09338	SM00132	SSF57716	NA
tepie01g100770	IPR018865	PF10494	NA	NA	NA	NA
tepie01g100780	NA	NA	NA	NA	NA	NA
tepie01g100790	IPR009716,IPR036259	PF06963	NA	NA	SSF103473	GO:0005381,GO:0016021,GO:0034755
tepie01g100800	IPR007866	PF05197	NA	NA	NA	GO:0005267,GO:0016020,GO:0042802,GO:0071805
tepie01g100810	IPR001841	PF13920	NA	SM00184	SSF57850	NA
tepie01g100820	IPR002125,IPR016193	PF00383	NA	NA	SSF53927	GO:0003824
tepie01g100830	IPR000195,IPR035969	PF00566	NA	SM00164	SSF47923	NA
tepie01g100840	NA	NA	NA	NA	NA	NA
tepie01g100850	NA	NA	NA	NA	SSF81321	NA
tepie01g100860	IPR004600	PF03850	NA	NA	NA	GO:0000439,GO:0006289,GO:0006355
tepie01g100870	IPR001179,IPR001440,IPR011990,IPR019734	PF00254,PF00515,PF13181	NA	SM00028	SSF48452,SSF54534	GO:0003755,GO:0005515
tepie01g100880	IPR004600	PF03850	NA	NA	NA	GO:0000439,GO:0006289,GO:0006355
tepie01g100890	IPR001841,IPR032443	PF13923,PF16207	cd16531,cd16740	SM00184	SSF57850	NA
tepie01g100900	IPR004600	PF03850	NA	NA	NA	GO:0000439,GO:0006289,GO:0006355
tepie01g100910	NA	NA	NA	NA	NA	NA
tepie01g100920	IPR006603	PF04193	NA	SM00679	NA	NA
tepie01g100930	IPR006593	NA	cd08760	SM00665	NA	NA
tepie01g100940	IPR001128,IPR036396	PF00067	NA	NA	SSF48264	GO:0004497,GO:0005506,GO:0016705,GO:0020037
tepie01g100950	IPR002893,IPR014896	PF01753,PF08788	NA	NA	SSF144232	NA
tepie01g100960	NA	NA	NA	NA	NA	NA
tepie01g100970	IPR000014,IPR011598,IPR013655,IPR035965,IPR036638	PF00010,PF08447	cd00130,cd19730	SM00353	SSF47459,SSF55785	GO:0005515,GO:0046983
tepie01g100980	IPR002557,IPR036508	PF01607	NA	SM00494	SSF57625	GO:0005576,GO:0008061
tepie01g100990	IPR000327,IPR001356,IPR009057,IPR010982	PF00046,PF00157	cd00086	SM00352,SM00389	SSF46689,SSF47413	GO:0003677,GO:0003700,GO:0006355
tepie01g101000	IPR012913	PF07915	NA	NA	NA	NA
tepie01g101010	IPR001951,IPR004823,IPR009072,IPR035425	PF15511	cd00076	SM00417,SM00803	SSF47113	GO:0003677,GO:0006352,GO:0046982
tepie01g101020	IPR009011,IPR012913	PF07915	NA	NA	SSF50911	NA
tepie01g101030	IPR000406,IPR014756	PF02115	NA	NA	SSF81296	GO:0005094,GO:0005737
tepie01g101040	IPR001951,IPR004823,IPR009072,IPR035425	PF15511	cd00076	SM00417,SM00803	SSF47113	GO:0003677,GO:0006352,GO:0046982
tepie01g101050	IPR020946,IPR036188	PF00743	NA	NA	SSF51905	GO:0004499,GO:0050660,GO:0050661
tepie01g101060	IPR001452,IPR013625,IPR035462,IPR036028	PF00018,PF08416	cd11764	SM00326	SSF50044,SSF50729	GO:0005515
tepie01g101070	IPR005599	PF03901	NA	NA	NA	GO:0016757
tepie01g101080	NA	NA	NA	NA	NA	NA
tepie01g101090	IPR007246	PF04114	NA	NA	NA	GO:0016021,GO:0042765
tepie01g101100	IPR002350,IPR036058	PF07648	cd00104	SM00280	SSF100895	GO:0005515
tepie01g101110	IPR000719,IPR011009,IPR022247	PF00069,PF12605	cd14126	SM00220	SSF56112	GO:0004672,GO:0004674,GO:0005524,GO:0006468
tepie01g101120	IPR018108,IPR023395	PF00153	NA	NA	SSF103506	NA
tepie01g101130	IPR007246	PF04114	NA	NA	SSF53187	GO:0016021,GO:0042765
tepie01g101140	IPR015898,IPR036284	PF00631	cd00068	SM00224,SM01224	SSF48670	GO:0007186
tepie01g101150	IPR014044,IPR034113,IPR035940	PF00188	cd05382	SM00198	SSF55797	NA
tepie01g101160	IPR003172,IPR014756	PF02221	NA	SM00737	SSF81296	NA
tepie01g101170	IPR018713	PF09995	NA	NA	NA	GO:0016491
tepie01g101180	NA	NA	NA	NA	NA	NA
tepie01g101190	IPR011012,IPR022775,IPR028565,IPR036168,IPR043512,IPR043532	PF00928,PF01217	cd09251,cd14836	NA	SSF49447,SSF64356	NA
tepie01g101200	IPR013094,IPR029058	PF07859	NA	NA	SSF53474	GO:0016787
tepie01g101210	IPR007120,IPR007641,IPR007642,IPR007644,IPR007645,IPR007646,IPR007647,IPR015712	PF00562,PF04560,PF04561,PF04563,PF04565,PF04566,PF04567	cd00653	NA	SSF64484	GO:0003677,GO:0003899,GO:0006351,GO:0032549
tepie01g101220	IPR011012,IPR022775,IPR028565,IPR036168,IPR043512,IPR043532	PF00928,PF01217	cd09251,cd14836	NA	SSF49447,SSF64356	NA
tepie01g101230	IPR002076	PF01151	NA	NA	NA	GO:0009922,GO:0016021
tepie01g101240	IPR036047	NA	NA	NA	SSF81383	GO:0005515
tepie01g101250	IPR011701,IPR036259	PF07690	NA	NA	SSF103473	GO:0022857,GO:0055085
tepie01g101260	IPR001650,IPR011545,IPR014001,IPR027417	PF00270,PF00271	cd00268,cd18787	SM00487,SM00490	SSF52540	GO:0003676,GO:0005524
tepie01g101270	IPR004155,IPR016024	PF13646	NA	SM00567	SSF48371	NA
tepie01g101280	IPR002110,IPR036770	PF12796	NA	SM00248	SSF48403	GO:0005515
tepie01g101290	IPR001873	PF00858	NA	NA	NA	GO:0005272,GO:0006814,GO:0016020
tepie01g101300	IPR012918	PF07809	NA	NA	NA	GO:0005737,GO:0009968
tepie01g101310	NA	NA	NA	NA	NA	NA
tepie01g101320	IPR013604	PF08395	NA	NA	NA	GO:0016021,GO:0050909
tepie01g101330	IPR001214,IPR001739,IPR007728,IPR016177,IPR041291,IPR041292	PF00856,PF01429,PF05033,PF18358,PF18359	cd10517	SM00317,SM00391,SM00468	SSF54171,SSF82199	GO:0003677,GO:0005515,GO:0005634,GO:0008270,GO:0018024,GO:0034968
tepie01g101340	NA	NA	NA	NA	NA	NA
tepie01g101350	NA	NA	NA	NA	NA	NA
tepie01g101360	IPR003439,IPR003593,IPR011527,IPR027417,IPR036640	PF00005,PF00664	cd03244,cd03250	SM00382	SSF52540,SSF90123	GO:0005524,GO:0016021,GO:0055085,GO:0140359
tepie01g101370	IPR000195,IPR006571,IPR035969	PF00566,PF07534	NA	SM00164,SM00584	SSF47923	NA
tepie01g101380	IPR018629	PF09815	NA	NA	NA	GO:0016021
tepie01g101390	NA	NA	NA	NA	NA	NA
tepie01g101400	IPR009071,IPR036910	PF00505	cd01388	SM00398	SSF47095	NA
tepie01g101410	IPR001873	PF00858	NA	NA	NA	GO:0005272,GO:0006814,GO:0016020
tepie01g101420	IPR027417	NA	cd18809	NA	SSF52540	NA
tepie01g101430	IPR003599,IPR013106,IPR013162,IPR036179	PF07686,PF08205	NA	SM00409	SSF48726	NA
tepie01g101440	IPR001096	PF01650	NA	NA	NA	GO:0006508,GO:0008233
tepie01g101450	IPR013087,IPR036236	NA	NA	SM00355	SSF57667	NA
tepie01g101460	IPR023631,IPR036928	PF01425	NA	NA	SSF75304	NA
tepie01g101470	IPR006598	PF05686	NA	SM00672	NA	NA
tepie01g101480	IPR029063	NA	NA	NA	SSF53335	NA
tepie01g101490	IPR000539,IPR020067,IPR036790	PF01392,PF01534	NA	SM00063,SM01330	SSF63501	GO:0005515,GO:0007166,GO:0016020
tepie01g101500	NA	NA	NA	NA	NA	NA
tepie01g101510	IPR000008,IPR035892	PF00168	cd08385,cd08402	SM00239	SSF49562	NA
tepie01g101520	IPR024654,IPR028661,IPR029052	PF12850	cd07394	NA	SSF56300	GO:0030904,GO:0042147
tepie01g101530	IPR003010,IPR036526,IPR043957	PF00795,PF19018	NA	NA	SSF56317	GO:0006807
tepie01g101540	IPR024371,IPR036259	PF13000	NA	NA	SSF103473	GO:0008521,GO:0016021
tepie01g101550	IPR000536,IPR001628,IPR035500	PF00104,PF00105	cd07164	SM00399,SM00430	SSF48508,SSF57716	GO:0003700,GO:0006355,GO:0008270,GO:0043565
tepie01g101560	NA	NA	NA	NA	NA	NA
tepie01g101570	IPR003609	PF00024	cd01099	SM00473	SSF57414	NA
tepie01g101580	IPR001507,IPR003609	PF00024	cd01099	SM00241,SM00473	SSF57414	NA
tepie01g101590	IPR001214,IPR003616,IPR006560	PF00856,PF17907	cd19174	SM00317,SM00508,SM00570	SSF82199	GO:0005515,GO:0005634,GO:0018024
tepie01g101600	IPR000479,IPR009011	PF00878	NA	SM01404	SSF50911	GO:0005537,GO:0007041,GO:0038023
tepie01g101610	IPR016024,IPR021843,IPR032430	PF11919,PF16507	NA	NA	SSF48371	NA
tepie01g101620	IPR031984	PF16028	NA	NA	NA	NA
tepie01g101630	IPR005811,IPR013650,IPR016102	PF00549,PF08442	NA	NA	SSF52210,SSF56059	GO:0003824
tepie01g101640	IPR011701,IPR036259	PF07690	NA	NA	SSF103473	GO:0022857,GO:0055085
tepie01g101650	IPR011701,IPR036259	PF07690	NA	NA	SSF103473	GO:0022857,GO:0055085
tepie01g101660	IPR003656,IPR008906,IPR012337,IPR036236	PF02892,PF05699	NA	SM00614	SSF53098,SSF57667	GO:0003677,GO:0046983
tepie01g101670	IPR011701,IPR036259	PF07690	NA	NA	SSF103473	GO:0022857,GO:0055085
tepie01g101680	IPR001680,IPR036322	PF00400	NA	SM00320	SSF50978	GO:0005515
tepie01g101690	NA	NA	NA	NA	NA	NA
tepie01g101700	IPR004843,IPR008334,IPR029052,IPR036907,IPR041821	PF00149,PF02872	cd07406	NA	SSF55816,SSF56300	GO:0009166,GO:0016787
tepie01g101710	IPR001752,IPR027417	PF00225	NA	SM00129	SSF52540	GO:0003777,GO:0005524,GO:0007018,GO:0008017
tepie01g101720	IPR032135	PF16087	NA	NA	NA	NA
tepie01g101730	IPR003613,IPR039925	PF04564	cd16660	SM00504	SSF57850	GO:0004842,GO:0016567
tepie01g101740	IPR011009,IPR041332	PF18101	cd00180	NA	SSF56112	NA
tepie01g101750	IPR000618	PF00379	NA	NA	NA	NA
tepie01g101760	IPR008631	PF05693	cd03793	NA	SSF53756	GO:0004373,GO:0005978
tepie01g101770	IPR003010,IPR036526	PF00795	NA	NA	SSF56317	GO:0006807
tepie01g101780	NA	NA	NA	NA	NA	NA
tepie01g101790	IPR001128,IPR036396	PF00067	NA	NA	SSF48264	GO:0004497,GO:0005506,GO:0016705,GO:0020037
tepie01g101800	NA	NA	NA	NA	NA	NA
tepie01g101810	NA	NA	NA	NA	NA	NA
tepie01g101820	IPR003439,IPR003593,IPR027417	PF00005,PF12698	cd03230	SM00382	SSF52540	GO:0005524
tepie01g101830	NA	NA	NA	NA	NA	NA
tepie01g101840	IPR020602	PF01227	cd00642	NA	SSF55620	NA
tepie01g101850	NA	NA	NA	NA	NA	NA
tepie01g101860	IPR000494,IPR001245,IPR006211,IPR006212,IPR009030,IPR011009,IPR020635,IPR032778	PF00757,PF01030,PF07714,PF14843	cd00064,cd05057	SM00219,SM00261	SSF52058,SSF56112,SSF57184	GO:0004672,GO:0004713,GO:0006468
tepie01g101870	NA	NA	NA	NA	NA	NA
tepie01g101880	IPR000330,IPR001487,IPR001650,IPR006576,IPR014001,IPR014012,IPR014978,IPR027417,IPR029295,IPR036427,IPR037259	PF00176,PF00271,PF00439,PF07529,PF07533,PF14619	cd17996,cd18793	SM00297,SM00487,SM00490,SM00573,SM00592,SM00951,SM01314	SSF160481,SSF47370,SSF52540	GO:0005515,GO:0005524,GO:0005634,GO:0006355,GO:0042393,GO:0140658
tepie01g101890	IPR001680,IPR036322	NA	NA	SM00320	SSF50978	GO:0005515
tepie01g101900	IPR014912,IPR036249	PF08806	NA	NA	SSF52833	NA
tepie01g101910	IPR001680,IPR036322	NA	NA	SM00320	SSF50978	GO:0005515
tepie01g101920	IPR000330,IPR001487,IPR001650,IPR006576,IPR014001,IPR014012,IPR014978,IPR027417,IPR029295,IPR036427,IPR037259	PF00176,PF00271,PF00439,PF07529,PF07533,PF14619	cd17996,cd18793	SM00297,SM00487,SM00490,SM00573,SM00592,SM00951,SM01314	SSF160481,SSF47370,SSF52540	GO:0005515,GO:0005524,GO:0005634,GO:0006355,GO:0042393,GO:0140658
tepie01g101930	IPR006621	PF20146	NA	SM00703	NA	NA
tepie01g101940	IPR001965,IPR011011,IPR019787,IPR025750,IPR036236	PF00628,PF14051	cd15530,cd15619	SM00249	SSF57667,SSF57903	NA
tepie01g101950	IPR011012,IPR022775	PF01217	cd14830	NA	SSF64356	NA
tepie01g101960	NA	NA	NA	NA	NA	NA
tepie01g101970	NA	NA	NA	NA	NA	NA
tepie01g101980	IPR009653	PF06842	NA	NA	NA	NA
tepie01g101990	IPR007244	PF04112	NA	NA	NA	GO:0017196,GO:0031417
tepie01g102000	IPR000649,IPR037171	PF01008	NA	NA	SSF100950	GO:0044237
tepie01g102010	IPR029063,IPR035246	PF01564,PF17284	cd02440	NA	SSF53335	NA
tepie01g102020	IPR015797,IPR016706	PF13869	NA	NA	SSF55811	GO:0003729,GO:0005849,GO:0006378
[truncated: 9,883 more rows]
